# Supplementary material for: A disulfidptosis-related lncRNA signature for analyzing tumor microenvironment and clinical prognosis in hepatocellular carcinoma
Source: Front Immunol. 2024 Oct 7;15:1412277. doi: 10.3389/fimmu.2024.1412277 (PMC11491388; doi:10.3389/fimmu.2024.1412277)
Supplement: Supplementary file 7 [file Table1.xlsx]

## Sheet: Sheet1
TableS1：Correlation between disulfidptosis-related genes and lncRNAs
Disulfidptosis	lncRNA	cor	pvalue	Regulation
NDUFA11	AL031673.1	0.393804	2.53e-15	postive
NUBPL	AC009159.3	0.381197	2.21e-14	postive
NDUFA11	AL844908.2	0.472594	3.31e-22	postive
NCKAP1	AL844908.2	-0.404104	4e-16	negative
NDUFA11	AL357140.2	0.448251	6.94e-20	postive
OXSM	AC239800.2	0.443971	1.7e-19	postive
NCKAP1	AC239800.2	-0.345973	5.9e-12	negative
NDUFA11	AC106900.2	0.353521	1.89e-12	postive
GYS1	AC026356.2	0.386243	9.39e-15	postive
NDUFS1	AC012464.1	0.335918	2.57e-11	postive
NDUFA11	AC012464.1	-0.321177	2.02e-10	negative
NDUFA11	GAS5	0.399849	8.63e-16	postive
GYS1	AC099811.3	0.403904	4.15e-16	postive
NCKAP1	AC234775.3	0.319765	2.45e-10	postive
NUBPL	AL160006.1	0.348914	3.8e-12	postive
SLC7A11	AL160006.1	0.519755	2.88e-27	postive
SLC7A11	AC007953.1	0.376394	4.94e-14	postive
NDUFA11	ITGA6-AS1	0.359859	7.08e-13	postive
NDUFA11	AL023803.3	0.425753	6.71e-18	postive
OXSM	AL117332.1	0.326131	1.02e-10	postive
NDUFA11	AL117332.1	0.382239	1.86e-14	postive
NCKAP1	AL117332.1	-0.415333	4.98e-17	negative
NDUFA11	AC092296.1	0.360164	6.75e-13	postive
NUBPL	AC007493.1	0.419697	2.17e-17	postive
NCKAP1	AL031670.1	0.330482	5.57e-11	postive
GYS1	WDFY3-AS2	0.457553	9.47e-21	postive
NCKAP1	WDFY3-AS2	0.406658	2.51e-16	postive
OXSM	FBXL19-AS1	-0.308708	1.06e-09	negative
NCKAP1	FBXL19-AS1	0.430372	2.7e-18	postive
NDUFA11	AL354696.1	0.317603	3.28e-10	postive
NCKAP1	LINC01702	-0.312617	6.37e-10	negative
NDUFS1	MYLK-AS1	-0.314849	4.74e-10	negative
NDUFA11	MYLK-AS1	0.493207	2.54e-24	postive
OXSM	AC130343.2	0.375572	5.66e-14	postive
NDUFA11	AC130343.2	0.488294	8.36e-24	postive
NCKAP1	AC130343.2	-0.323957	1.38e-10	negative
LRPPRC	UBR5-AS1	0.327605	8.33e-11	postive
GYS1	ATP6V0E2-AS1	0.485498	1.63e-23	postive
NUBPL	MAGI2-AS3	0.363066	4.27e-13	postive
NDUFA11	AC002094.4	0.337658	2e-11	postive
LRPPRC	LINC00665	0.314593	4.9e-10	postive
GYS1	Z97989.1	0.371435	1.12e-13	postive
NDUFS1	AP001505.1	-0.362082	4.99e-13	negative
NDUFA11	AP001505.1	0.630175	8.67e-43	postive
NCKAP1	AP001505.1	-0.330788	5.33e-11	negative
NDUFA11	AL353194.1	0.435139	1.04e-18	postive
NDUFA11	AL121890.5	0.329207	6.66e-11	postive
GYS1	AC068790.5	0.350669	2.91e-12	postive
NUBPL	AC012360.2	0.304883	1.74e-09	postive
NDUFA11	AC078778.1	0.323547	1.46e-10	postive
NUBPL	AC113404.1	0.419194	2.39e-17	postive
NUBPL	AC006994.2	0.383176	1.58e-14	postive
NUBPL	AL162377.1	0.302651	2.31e-09	postive
NDUFA11	AC090912.2	0.381092	2.25e-14	postive
NCKAP1	AC090912.2	-0.309354	9.77e-10	negative
NDUFS1	AC005034.5	0.33166	4.71e-11	postive
NDUFA11	AC005034.5	-0.3126	6.38e-10	negative
NCKAP1	AC005034.5	0.35366	1.85e-12	postive
RPN1	AC005034.5	-0.306737	1.37e-09	negative
NUBPL	GCC2-AS1	0.590942	1.39e-36	postive
NUBPL	LINC01058	0.343741	8.21e-12	postive
NDUFA11	AC011468.3	0.324086	1.36e-10	postive
NDUFA11	AC025048.4	0.492994	2.67e-24	postive
GYS1	AC002401.4	0.395021	2.04e-15	postive
NDUFA11	AC132872.2	0.366232	2.58e-13	postive
GYS1	AP000442.1	0.325594	1.1e-10	postive
GYS1	AC009088.1	0.372443	9.46e-14	postive
NDUFS1	AC009088.1	-0.304705	1.78e-09	negative
NDUFA11	AC009088.1	0.355494	1.39e-12	postive
OXSM	ENTPD3-AS1	0.425907	6.51e-18	postive
NDUFA11	ENTPD3-AS1	0.556886	7.58e-32	postive
NCKAP1	ENTPD3-AS1	-0.458924	7.02e-21	negative
NUBPL	AC019257.1	0.304925	1.73e-09	postive
NUBPL	AC005165.1	0.425416	7.17e-18	postive
SLC7A11	AL138749.1	0.383108	1.6e-14	postive
NDUFA11	AC016575.1	0.337004	2.2e-11	postive
GYS1	AP001062.1	0.310592	8.31e-10	postive
NDUFA11	AP001062.1	0.370814	1.23e-13	postive
NUBPL	PPP3CB-AS1	0.350313	3.07e-12	postive
GYS1	AL662797.1	0.306254	1.46e-09	postive
GYS1	LINC01697	0.44097	3.16e-19	postive
NDUFA11	NDST1-AS1	0.345057	6.76e-12	postive
NDUFA11	AC011247.2	0.364939	3.17e-13	postive
NDUFA11	PRR34-AS1	0.588052	3.68e-36	postive
NDUFA11	MIATNB	0.318571	2.88e-10	postive
GYS1	AC024560.3	0.496382	1.16e-24	postive
GYS1	AC012186.2	0.394717	2.15e-15	postive
NDUFA11	AC020594.1	0.506544	9.06e-26	postive
NCKAP1	AC147651.1	0.346499	5.45e-12	postive
GYS1	AC040977.1	0.306762	1.37e-09	postive
NDUFA11	AC040977.1	0.4795	6.72e-23	postive
NDUFA11	RALY-AS1	0.409784	1.41e-16	postive
NCKAP1	RALY-AS1	-0.304248	1.89e-09	negative
NDUFA11	AL162411.1	0.316614	3.74e-10	postive
OXSM	AL031846.2	-0.334546	3.13e-11	negative
RPN1	AL031846.2	-0.31388	5.39e-10	negative
NCKAP1	AC245060.2	0.429397	3.27e-18	postive
NDUFA11	AP003419.3	0.482328	3.46e-23	postive
GYS1	AL157904.1	0.499492	5.38e-25	postive
NDUFA11	AC092171.5	0.594553	4.04e-37	postive
NCKAP1	AC092171.5	-0.327278	8.72e-11	negative
NDUFA11	AC147651.3	0.32942	6.46e-11	postive
NDUFA11	AC104986.2	0.359001	8.09e-13	postive
NCKAP1	AC104986.2	-0.300565	3.01e-09	negative
SLC3A2	AC104986.2	0.340812	1.26e-11	postive
NCKAP1	AL031600.1	0.30544	1.62e-09	postive
OXSM	AC092953.2	-0.34497	6.85e-12	negative
NDUFA11	AC020765.2	0.516246	7.31e-27	postive
NCKAP1	AC020765.2	-0.309426	9.67e-10	negative
NDUFA11	AC018926.3	0.367962	1.96e-13	postive
NDUFA11	AC008280.3	0.401447	6.47e-16	postive
NDUFA11	AC025162.2	0.410577	1.22e-16	postive
NDUFA11	AC125494.2	0.461913	3.64e-21	postive
NDUFA11	AL163051.1	0.495151	1.58e-24	postive
NCKAP1	AL163051.1	-0.394028	2.43e-15	negative
RPN1	AL163051.1	0.304139	1.91e-09	postive
NDUFA11	FAM83C-AS1	0.381248	2.19e-14	postive
NCKAP1	FAM83C-AS1	-0.310188	8.76e-10	negative
GYS1	AP002761.3	0.653007	7.92e-47	postive
NDUFA11	AL590094.1	0.368293	1.85e-13	postive
NCKAP1	AL590094.1	-0.341997	1.06e-11	negative
NUBPL	AC008708.1	0.512826	1.79e-26	postive
GYS1	BX255925.1	0.343924	8e-12	postive
NCKAP1	AC091185.1	0.361838	5.19e-13	postive
NUBPL	LINC01485	0.314135	5.21e-10	postive
NCKAP1	LINC01485	-0.312862	6.16e-10	negative
GYS1	AL049838.1	0.474325	2.23e-22	postive
NDUFS1	LINC01018	0.310698	8.19e-10	postive
NUBPL	AL020996.1	0.32057	2.19e-10	postive
NDUFA11	AC015813.4	0.428848	3.65e-18	postive
NDUFS1	AC017083.1	-0.323626	1.45e-10	negative
NDUFA11	TYMSOS	0.515829	8.16e-27	postive
RPN1	TYMSOS	0.313207	5.89e-10	postive
NCKAP1	SCOC-AS1	-0.321439	1.95e-10	negative
NDUFA11	AC027575.2	0.484281	2.18e-23	postive
NCKAP1	AC027575.2	-0.342359	1.01e-11	negative
NDUFA11	AC010883.1	0.376003	5.27e-14	postive
NDUFA11	AC105446.1	0.312741	6.26e-10	postive
GYS1	C8orf87	0.594272	4.45e-37	postive
NDUFA11	ARHGAP27P1-BPTFP1-KPNA2P3	0.389815	5.07e-15	postive
NUBPL	AP000593.3	0.313086	5.98e-10	postive
OXSM	AL157373.2	0.363122	4.24e-13	postive
NUBPL	AL157373.2	0.360296	6.61e-13	postive
NDUFA11	AP004609.3	0.703233	4.51e-57	postive
NCKAP1	AP004609.3	-0.424763	8.14e-18	negative
RPN1	AP004609.3	0.305383	1.63e-09	postive
NUBPL	AC010501.1	0.63687	6.15e-44	postive
NDUFA11	SEPSECS-AS1	0.333351	3.71e-11	postive
NDUFA11	AC007292.2	0.489902	5.67e-24	postive
RPN1	AC007292.2	0.311026	7.85e-10	postive
NDUFA11	AC026412.3	-0.302062	2.49e-09	negative
NCKAP1	AC026412.3	0.373302	8.22e-14	postive
OXSM	AC004241.2	0.326728	9.42e-11	postive
NCKAP1	AC004241.2	-0.355752	1.34e-12	negative
NDUFA11	AC012676.4	0.401094	6.9e-16	postive
NDUFA11	AL391361.2	0.353306	1.95e-12	postive
NDUFS1	AL158071.2	-0.30743	1.25e-09	negative
NDUFA11	AC132192.2	0.359988	6.94e-13	postive
NDUFA11	AC009407.1	0.608794	2.67e-39	postive
NCKAP1	AC009407.1	-0.364771	3.26e-13	negative
NDUFA11	Z98752.4	0.440537	3.46e-19	postive
GYS1	AC099778.1	0.392242	3.32e-15	postive
NDUFS1	AC099778.1	-0.302729	2.29e-09	negative
NDUFA11	AC099778.1	0.399887	8.57e-16	postive
GYS1	HAND2-AS1	0.609088	2.4e-39	postive
NUBPL	LINC00844	0.355097	1.48e-12	postive
NDUFS1	SNHG1	-0.30563	1.58e-09	negative
GYS1	ZNF529-AS1	0.365041	3.12e-13	postive
NDUFA11	ZNF529-AS1	0.434908	1.09e-18	postive
NDUFA11	AL031963.3	0.341236	1.19e-11	postive
NCKAP1	AL031963.3	-0.364158	3.59e-13	negative
GYS1	IBA57-DT	0.399878	8.59e-16	postive
OXSM	MGC32805	0.313067	6e-10	postive
NUBPL	MGC32805	0.464057	2.27e-21	postive
GYS1	LINC01197	0.452075	3.08e-20	postive
SLC7A11	AP005271.1	0.393253	2.78e-15	postive
GYS1	AC125437.1	0.302716	2.29e-09	postive
GYS1	HOXB-AS1	0.533184	7.38e-29	postive
NUBPL	ZNF503-AS2	0.336276	2.44e-11	postive
SLC3A2	ZNF503-AS2	0.407091	2.32e-16	postive
GYS1	AC145423.2	0.558175	5.13e-32	postive
NDUFA11	AC145423.2	0.386808	8.52e-15	postive
NCKAP1	LINC00472	0.323847	1.4e-10	postive
GYS1	AL118558.4	0.347442	4.74e-12	postive
GYS1	SNHG12	0.32547	1.12e-10	postive
NDUFS1	SNHG12	-0.368648	1.75e-13	negative
NDUFA11	AC000067.1	0.302606	2.33e-09	postive
NDUFS1	AP003352.1	-0.340644	1.29e-11	negative
NDUFA11	AP003352.1	0.355105	1.48e-12	postive
NDUFA11	AC008622.2	0.411168	1.09e-16	postive
NDUFA11	AP002748.3	0.458787	7.24e-21	postive
NCKAP1	AP002748.3	-0.301859	2.56e-09	negative
GYS1	MIRLET7BHG	0.451843	3.24e-20	postive
GYS1	AL122023.1	0.323316	1.51e-10	postive
NDUFA11	AL122023.1	0.337463	2.06e-11	postive
NDUFA11	AC099522.2	0.317241	3.44e-10	postive
NDUFS1	AC079848.1	0.333819	3.47e-11	postive
GYS1	AC012409.3	0.37615	5.14e-14	postive
NDUFA11	LINC00685	0.36087	6.04e-13	postive
NDUFS1	AC126118.1	-0.345001	6.82e-12	negative
NDUFA11	AC116407.1	0.438098	5.7e-19	postive
NDUFA11	Z68871.1	-0.338209	1.85e-11	negative
NCKAP1	Z68871.1	0.540761	8.68e-30	postive
NCKAP1	AC129510.1	0.309437	9.66e-10	postive
NDUFA11	AC127537.1	0.384199	1.33e-14	postive
NDUFS1	AC027097.1	-0.304094	1.93e-09	negative
GYS1	AC144831.1	0.447914	7.45e-20	postive
NDUFA11	AC009403.1	0.37673	4.67e-14	postive
NCKAP1	AC009403.1	-0.333554	3.6e-11	negative
OXSM	AC133552.5	0.306488	1.42e-09	postive
NDUFA11	AC133552.5	0.377349	4.21e-14	postive
NCKAP1	AC133552.5	-0.448969	5.96e-20	negative
NDUFA11	AC009974.1	0.511349	2.63e-26	postive
NCKAP1	AC009974.1	-0.343322	8.74e-12	negative
NDUFA11	AC079807.1	0.403183	4.73e-16	postive
NDUFA11	AC002553.2	0.413718	6.75e-17	postive
NDUFA11	AC004839.1	0.352585	2.18e-12	postive
LRPPRC	AC114763.1	0.304287	1.88e-09	postive
NCKAP1	AC114763.1	0.314078	5.25e-10	postive
NUBPL	AC096564.1	0.30705	1.32e-09	postive
NUBPL	LINC02241	0.39424	2.34e-15	postive
NUBPL	AL121655.1	0.322175	1.76e-10	postive
GYS1	AC004908.1	0.325532	1.11e-10	postive
NCKAP1	AC004908.1	0.357064	1.09e-12	postive
NDUFA11	AC024075.1	-0.316178	3.97e-10	negative
NCKAP1	AC024075.1	0.379736	2.83e-14	postive
NDUFA11	AC106820.3	0.321577	1.91e-10	postive
NUBPL	AP000253.1	0.336164	2.48e-11	postive
GYS1	C9orf139	0.370951	1.21e-13	postive
NDUFA11	LINC00623	0.347356	4.8e-12	postive
NUBPL	LINC00623	-0.300591	3e-09	negative
NDUFA11	CH17-340M24.3	0.621109	2.82e-41	postive
NCKAP1	CH17-340M24.3	-0.418653	2.65e-17	negative
GYS1	NRSN2-AS1	0.504182	1.65e-25	postive
NCKAP1	NRSN2-AS1	0.380858	2.34e-14	postive
GYS1	LINC02073	0.561814	1.69e-32	postive
NDUFA11	AL121583.1	0.485393	1.67e-23	postive
OXSM	LINC01909	0.323864	1.4e-10	postive
NDUFA11	LINC01909	0.355361	1.42e-12	postive
NCKAP1	LINC01909	-0.376987	4.47e-14	negative
NUBPL	LINC01338	0.408928	1.65e-16	postive
SLC7A11	CAMTA1-IT1	0.429678	3.1e-18	postive
NDUFA11	AL023581.2	0.300649	2.98e-09	postive
NDUFA11	AL355472.1	0.5485	9.21e-31	postive
NCKAP1	AL355472.1	-0.331093	5.11e-11	negative
LRPPRC	HSPC324	-0.353282	1.96e-12	negative
NCKAP1	Z83843.1	0.320118	2.33e-10	postive
RPN1	Z83843.1	-0.324838	1.22e-10	negative
GYS1	AL596442.2	0.433759	1.37e-18	postive
NCKAP1	TRAPPC12-AS1	0.394322	2.31e-15	postive
NUBPL	HNF4A-AS1	0.370016	1.4e-13	postive
GYS1	AL513329.1	0.310924	7.95e-10	postive
NDUFA11	AL513329.1	0.354789	1.55e-12	postive
NDUFA11	AC093249.6	0.463324	2.67e-21	postive
GYS1	LINC01914	0.498921	6.2e-25	postive
NDUFA11	AL035706.1	0.317672	3.25e-10	postive
NDUFA11	AC034236.2	0.44689	9.24e-20	postive
NCKAP1	AL109614.1	0.329453	6.43e-11	postive
NDUFA11	FLJ46906	0.379867	2.77e-14	postive
NDUFA11	AL121820.2	0.370238	1.35e-13	postive
NDUFA11	AL136295.2	0.510881	2.97e-26	postive
NCKAP1	AL136295.2	-0.354807	1.55e-12	negative
GYS1	AC005332.1	0.390673	4.37e-15	postive
NDUFA11	DANCR	0.350911	2.81e-12	postive
NUBPL	GNG12-AS1	0.401384	6.55e-16	postive
NDUFA11	STPG3-AS1	0.309023	1.02e-09	postive
NUBPL	STPG3-AS1	0.449206	5.67e-20	postive
GYS1	AC090617.5	0.304667	1.79e-09	postive
NDUFA11	AC008610.1	0.517288	5.55e-27	postive
OXSM	DLGAP1-AS1	0.309617	9.44e-10	postive
GYS1	AC010997.3	0.317685	3.24e-10	postive
NDUFA11	AC025682.1	0.384613	1.24e-14	postive
NDUFA11	AC015912.3	0.455264	1.55e-20	postive
NDUFA11	AC002456.1	0.311957	6.94e-10	postive
NDUFA11	AC072039.2	0.607039	5.02e-39	postive
NCKAP1	AL356019.2	0.317738	3.22e-10	postive
NUBPL	AL590483.2	0.374954	6.26e-14	postive
NDUFA11	AC012213.3	0.314359	5.06e-10	postive
NDUFA11	AC092123.1	0.458351	7.96e-21	postive
NCKAP1	AC004771.3	0.373353	8.15e-14	postive
GYS1	AC087742.1	0.33683	2.25e-11	postive
NDUFA11	AC087742.1	0.414919	5.39e-17	postive
NDUFA11	AC087239.1	0.451797	3.27e-20	postive
NDUFA11	AC007389.5	0.407049	2.33e-16	postive
NCKAP1	LINC01876	0.311887	7.01e-10	postive
OXSM	TUG1	-0.323449	1.48e-10	negative
NCKAP1	TUG1	0.35994	6.99e-13	postive
NUBPL	LINC02163	0.330286	5.72e-11	postive
NDUFA11	ARF4-AS1	0.477764	1.01e-22	postive
GYS1	AC004076.2	0.309381	9.73e-10	postive
NDUFA11	AC092849.1	0.429389	3.28e-18	postive
NDUFA11	AC011468.5	0.398901	1.02e-15	postive
NDUFA11	LINC01004	0.33258	4.14e-11	postive
NCKAP1	AC005104.1	0.351584	2.54e-12	postive
SLC7A11	AC034228.1	0.416484	4e-17	postive
NDUFA11	AC084033.3	0.363174	4.2e-13	postive
NDUFA11	AL356652.1	0.577447	1.22e-34	postive
NCKAP1	AL356652.1	-0.3283	7.56e-11	negative
OXSM	AC022211.2	-0.326095	1.03e-10	negative
NDUFA11	AL121992.3	0.472277	3.56e-22	postive
NCKAP1	AL121992.3	-0.447933	7.42e-20	negative
NDUFA11	AC018809.2	0.310473	8.44e-10	postive
NDUFA11	AC005775.1	0.502811	2.34e-25	postive
NCKAP1	AC005775.1	-0.309375	9.74e-10	negative
NDUFS1	AC097626.1	0.412391	8.66e-17	postive
NDUFA11	SNHG22	0.420729	1.78e-17	postive
NDUFA11	AL391069.2	0.48269	3.18e-23	postive
NCKAP1	AL391069.2	-0.330362	5.66e-11	negative
NUBPL	AC069294.1	0.428989	3.55e-18	postive
NDUFA11	AC078846.1	0.502644	2.44e-25	postive
GYS1	AL158835.2	0.474303	2.24e-22	postive
OXSM	ZSCAN16-AS1	0.30747	1.25e-09	postive
NDUFA11	ZSCAN16-AS1	0.669953	4.64e-50	postive
NCKAP1	ZSCAN16-AS1	-0.489732	5.91e-24	negative
RPN1	ZSCAN16-AS1	0.357013	1.1e-12	postive
NDUFA11	AL137230.1	0.365131	3.08e-13	postive
NUBPL	TLX1NB	0.316008	4.06e-10	postive
NDUFA11	AC016395.1	0.322126	1.78e-10	postive
NCKAP1	AC108463.2	0.50366	1.89e-25	postive
NUBPL	AC231981.1	0.581005	3.82e-35	postive
NDUFA11	AP006621.3	0.418051	2.97e-17	postive
NDUFA11	AC010240.3	0.302407	2.39e-09	postive
NUBPL	AL451085.1	0.301343	2.73e-09	postive
GYS1	AC005776.2	0.33468	3.07e-11	postive
NDUFA11	AC005776.2	0.488238	8.47e-24	postive
NDUFA11	LINC02001	0.486617	1.25e-23	postive
NDUFA11	AP001160.2	0.516581	6.69e-27	postive
NDUFA11	AL121832.2	0.618358	7.93e-41	postive
NCKAP1	AL121832.2	-0.384705	1.22e-14	negative
RPN1	AL121832.2	0.32782	8.09e-11	postive
NDUFS1	SNHG11	-0.306645	1.39e-09	negative
NDUFA11	SNHG11	0.34569	6.15e-12	postive
NDUFA11	FLJ42351	0.370267	1.35e-13	postive
NCKAP1	FLJ42351	-0.308075	1.15e-09	negative
NDUFA11	AL355802.2	0.467048	1.16e-21	postive
NCKAP1	AC145124.1	0.325748	1.08e-10	postive
NDUFA11	AC239803.3	0.357875	9.64e-13	postive
NDUFA11	AC007773.1	0.439564	4.22e-19	postive
GYS1	AC131159.2	0.319435	2.56e-10	postive
NUBPL	LINC01132	0.454158	1.97e-20	postive
SLC7A11	LINC01132	0.356849	1.13e-12	postive
NCKAP1	LINC01588	-0.314427	5.01e-10	negative
NDUFA11	AL136295.7	0.410725	1.18e-16	postive
NCKAP1	AL136295.7	-0.330186	5.8e-11	negative
NUBPL	AC078993.1	0.427318	4.94e-18	postive
SLC7A11	AC078993.1	0.310721	8.17e-10	postive
NDUFS1	BREA2	-0.328393	7.47e-11	negative
NDUFA11	BREA2	0.577654	1.14e-34	postive
GYS1	AC104463.2	0.509477	4.27e-26	postive
NDUFA11	AC104463.2	0.505168	1.29e-25	postive
NDUFA11	AC008764.6	0.466177	1.41e-21	postive
NCKAP1	AC008764.6	-0.305107	1.69e-09	negative
GYS1	RASAL2-AS1	0.335881	2.58e-11	postive
NDUFS1	AC011468.1	-0.338439	1.79e-11	negative
NDUFA11	AC011468.1	0.569082	1.76e-33	postive
NUBPL	AC046158.1	0.412951	7.8e-17	postive
NDUFA11	CAHM	0.388037	6.9e-15	postive
NDUFA11	AC004241.1	0.514216	1.25e-26	postive
NCKAP1	AC004241.1	-0.434245	1.24e-18	negative
LRPPRC	ZNF337-AS1	0.349124	3.68e-12	postive
NCKAP1	ZNF337-AS1	0.336173	2.48e-11	postive
NDUFA11	AL136038.5	0.393683	2.58e-15	postive
NDUFA11	AC007448.3	0.368099	1.91e-13	postive
NDUFA11	AL133215.3	0.554246	1.68e-31	postive
NCKAP1	AL133215.3	-0.318514	2.9e-10	negative
NDUFA11	AL354811.1	0.530963	1.37e-28	postive
NCKAP1	AL354811.1	-0.301396	2.71e-09	negative
OXSM	AC005253.1	-0.312572	6.4e-10	negative
NCKAP1	AC005253.1	0.325254	1.15e-10	postive
NUBPL	AL359541.1	0.324047	1.36e-10	postive
NUBPL	AL359915.1	0.348071	4.31e-12	postive
GYS1	AC105020.1	0.422486	1.27e-17	postive
NUBPL	EIPR1-IT1	0.393585	2.63e-15	postive
NDUFA11	TRIM52-AS1	0.637489	4.8e-44	postive
NCKAP1	TRIM52-AS1	-0.443389	1.92e-19	negative
NDUFA11	AC112187.3	0.35643	1.21e-12	postive
GYS1	AC137932.2	0.353233	1.97e-12	postive
NDUFS1	DDX11-AS1	-0.323976	1.38e-10	negative
GYS1	AC093620.1	0.304007	1.95e-09	postive
NDUFS1	NCOA7-AS1	0.33231	4.3e-11	postive
NDUFA11	AC005363.2	0.340062	1.41e-11	postive
SLC7A11	AL357992.1	0.323943	1.38e-10	postive
NUBPL	AL137003.2	0.452501	2.81e-20	postive
NDUFA11	AC016405.3	0.30796	1.17e-09	postive
NDUFA11	MIR583HG	0.305709	1.57e-09	postive
GYS1	AC245884.8	0.360918	6e-13	postive
NDUFS1	AC245884.8	-0.324704	1.25e-10	negative
NDUFA11	AC245884.8	0.393139	2.84e-15	postive
NDUFS1	SNHG6	-0.342322	1.01e-11	negative
NDUFA11	SNHG6	0.438068	5.73e-19	postive
NDUFA11	AC009283.1	0.369741	1.47e-13	postive
NCKAP1	AC009283.1	-0.306697	1.38e-09	negative
NDUFS1	AC002401.2	0.368591	1.77e-13	postive
NUBPL	AC002401.2	0.315624	4.27e-10	postive
NDUFA11	AP001269.4	0.399429	9.31e-16	postive
NCKAP1	AP001269.4	-0.320054	2.35e-10	negative
GYS1	AC004812.2	0.378027	3.76e-14	postive
NUBPL	AL109741.1	0.371533	1.1e-13	postive
NDUFS1	LINC01311	-0.30112	2.81e-09	negative
NDUFA11	LINC01311	0.426198	6.15e-18	postive
OXSM	AC127024.4	-0.306776	1.36e-09	negative
NDUFA11	AC055713.1	0.423321	1.08e-17	postive
NDUFA11	KMT2E-AS1	0.480763	5e-23	postive
NCKAP1	KMT2E-AS1	-0.32407	1.36e-10	negative
GYS1	AC135507.1	0.461841	3.7e-21	postive
NDUFA11	AC135507.1	0.394516	2.23e-15	postive
NDUFA11	AC007292.1	0.629561	1.1e-42	postive
NCKAP1	AC007292.1	-0.337692	1.99e-11	negative
NUBPL	AL139161.1	0.401292	6.66e-16	postive
NDUFA11	AC020915.2	0.343668	8.3e-12	postive
GYS1	STARD7-AS1	0.423508	1.04e-17	postive
NDUFA11	STARD7-AS1	0.395291	1.94e-15	postive
NDUFA11	AC108047.1	0.302937	2.23e-09	postive
NUBPL	LINC02587	0.366974	2.29e-13	postive
GYS1	EPB41L4A-DT	0.504708	1.45e-25	postive
LRPPRC	AL023284.4	-0.310319	8.61e-10	negative
NDUFA11	AL023284.4	0.496314	1.18e-24	postive
NCKAP1	AL023284.4	-0.389859	5.03e-15	negative
NDUFA11	AC005224.3	0.532129	9.9e-29	postive
NCKAP1	AC005224.3	-0.376321	5e-14	negative
NCKAP1	LINC02331	0.371123	1.17e-13	postive
GYS1	AC006504.5	0.330863	5.28e-11	postive
OXSM	MIR4458HG	0.382073	1.91e-14	postive
NDUFA11	MIR4458HG	0.496892	1.03e-24	postive
NCKAP1	MIR4458HG	-0.357615	1e-12	negative
NUBPL	AC009560.1	0.300727	2.95e-09	postive
NDUFA11	AC006213.3	0.308169	1.14e-09	postive
GYS1	AC004130.1	0.606451	6.21e-39	postive
NDUFA11	AL133215.2	0.330363	5.66e-11	postive
NDUFA11	IDH1-AS1	0.560542	2.5e-32	postive
NCKAP1	IDH1-AS1	-0.336033	2.53e-11	negative
NCKAP1	AC016705.2	0.366808	2.35e-13	postive
OXSM	GS1-124K5.4	0.338998	1.65e-11	postive
NDUFA11	GS1-124K5.4	0.362373	4.77e-13	postive
NCKAP1	GS1-124K5.4	-0.391719	3.64e-15	negative
NDUFS1	AC007637.1	0.353776	1.81e-12	postive
NDUFA11	AC007637.1	-0.303535	2.07e-09	negative
NDUFA11	YTHDF3-AS1	0.474009	2.4e-22	postive
NCKAP1	YTHDF3-AS1	-0.387401	7.7e-15	negative
SLC3A2	YTHDF3-AS1	0.332421	4.23e-11	postive
NDUFA11	CPNE8-AS1	0.429784	3.03e-18	postive
GYS1	AC087521.1	0.432936	1.62e-18	postive
NUBPL	AC124242.1	0.300253	3.13e-09	postive
NDUFA11	SNHG25	0.714189	1.34e-59	postive
RPN1	SNHG25	0.347828	4.47e-12	postive
NDUFA11	AL158063.1	0.380719	2.4e-14	postive
GYS1	AC011462.4	0.330958	5.21e-11	postive
NDUFA11	AC011462.4	0.334881	2.98e-11	postive
NDUFA11	AC012462.3	0.436857	7.33e-19	postive
OXSM	AC115619.1	0.326176	1.02e-10	postive
NDUFA11	AC115619.1	0.317004	3.55e-10	postive
NCKAP1	AC115619.1	-0.371293	1.14e-13	negative
NUBPL	LINC01428	0.426282	6.05e-18	postive
NDUFA11	AL022323.1	0.460647	4.82e-21	postive
NCKAP1	AL022323.1	-0.411595	1.01e-16	negative
NDUFA11	AL080317.2	0.345019	6.8e-12	postive
GYS1	MIR99AHG	0.327663	8.27e-11	postive
LRPPRC	MIR99AHG	-0.315553	4.31e-10	negative
NDUFA11	LIX1L-AS1	0.405127	3.32e-16	postive
NDUFA11	JMJD1C-AS1	0.374764	6.46e-14	postive
NUBPL	LINC01780	0.335667	2.66e-11	postive
NDUFA11	AC009065.4	0.62471	7.17e-42	postive
NDUFA11	AC027271.1	0.342126	1.04e-11	postive
NDUFA11	AGBL5-AS1	0.445282	1.29e-19	postive
GYS1	DNAJB5-DT	0.346174	5.72e-12	postive
NDUFA11	GPRC5D-AS1	0.455476	1.48e-20	postive
NDUFS1	AL353708.3	-0.309604	9.45e-10	negative
NDUFA11	AL353708.3	0.37754	4.08e-14	postive
LRPPRC	MCM3AP-AS1	0.375738	5.5e-14	postive
NCKAP1	MCM3AP-AS1	0.373467	8e-14	postive
NDUFA11	AC011445.2	0.544657	2.83e-30	postive
NDUFA11	AC087752.4	0.305279	1.65e-09	postive
NDUFA11	AC108673.2	0.31592	4.11e-10	postive
NCKAP1	AC108673.2	-0.349796	3.32e-12	negative
NDUFS1	ZFAS1	-0.31153	7.35e-10	negative
NDUFA11	ZFAS1	0.653473	6.5e-47	postive
NCKAP1	ZFAS1	-0.330816	5.31e-11	negative
NDUFA11	LINC02259	0.302477	2.37e-09	postive
NCKAP1	LINC02259	-0.378258	3.62e-14	negative
GYS1	NR2F1-AS1	0.466881	1.21e-21	postive
NDUFA11	AC093388.1	0.309769	9.25e-10	postive
NDUFA11	AC009090.1	0.476352	1.4e-22	postive
NDUFA11	AL360007.1	0.317136	3.49e-10	postive
OXSM	LINC01521	-0.326214	1.01e-10	negative
NCKAP1	LINC01521	0.3575	1.02e-12	postive
NDUFA11	CYTOR	0.624273	8.47e-42	postive
NDUFA11	AC138696.2	0.662837	1.12e-48	postive
NCKAP1	AC138696.2	-0.391021	4.11e-15	negative
LRPPRC	AC073254.1	0.304889	1.74e-09	postive
NDUFA11	AC073254.1	-0.34976	3.34e-12	negative
NCKAP1	AC073254.1	0.357747	9.84e-13	postive
RPN1	AC073254.1	-0.30701	1.32e-09	negative
NDUFA11	AL358472.3	0.309912	9.08e-10	postive
NCKAP1	AP001469.2	0.420472	1.87e-17	postive
OXSM	AL157392.3	-0.374472	6.78e-14	negative
NCKAP1	AL157392.3	0.424844	8.02e-18	postive
NDUFS1	AP000240.1	-0.307547	1.23e-09	negative
NDUFA11	AP000240.1	0.410026	1.35e-16	postive
NDUFA11	AC092354.2	0.361794	5.22e-13	postive
GYS1	AC004921.1	0.310268	8.67e-10	postive
NDUFA11	AC006538.1	0.372601	9.22e-14	postive
NDUFA11	MIR194-2HG	0.36714	2.23e-13	postive
NCKAP1	MIR194-2HG	-0.336923	2.22e-11	negative
NDUFA11	LRRC3-DT	0.358336	8.98e-13	postive
NCKAP1	LRRC3-DT	-0.354382	1.65e-12	negative
SLC7A11	HHIP-AS1	0.41491	5.39e-17	postive
LRPPRC	AC092614.1	0.349688	3.38e-12	postive
NCKAP1	AC092614.1	0.524333	8.41e-28	postive
NDUFA11	SNHG8	0.612015	8.28e-40	postive
NCKAP1	SNHG8	-0.401858	6.01e-16	negative
NCKAP1	AC106037.1	0.334316	3.23e-11	postive
NUBPL	AC007406.2	0.483487	2.63e-23	postive
SLC3A2	AC007406.2	0.303121	2.18e-09	postive
GYS1	MIR34AHG	0.476018	1.51e-22	postive
NDUFA11	AC137932.1	0.312109	6.81e-10	postive
NDUFA11	SLC12A9-AS1	0.318699	2.83e-10	postive
NCKAP1	USP30-AS1	-0.34329	8.78e-12	negative
NDUFA11	ATXN2-AS	0.34678	5.23e-12	postive
NCKAP1	ATXN2-AS	-0.326812	9.31e-11	negative
LRPPRC	PSMB8-AS1	-0.328348	7.51e-11	negative
NDUFS1	AC120053.1	-0.320836	2.12e-10	negative
NDUFA11	AC120053.1	0.35811	9.3e-13	postive
NDUFA11	AC023090.1	0.301949	2.53e-09	postive
NDUFS1	AC084824.5	-0.311599	7.28e-10	negative
NDUFA11	AC084824.5	0.463348	2.65e-21	postive
NCKAP1	AC084824.5	-0.322619	1.66e-10	negative
NDUFA11	AC034198.2	0.385512	1.06e-14	postive
NUBPL	AC004593.2	0.374498	6.75e-14	postive
NDUFA11	AL157813.1	0.539733	1.16e-29	postive
NUBPL	AC008549.1	0.741172	2.3e-66	postive
NDUFA11	AC133528.1	0.453057	2.5e-20	postive
NUBPL	AL137003.1	0.361646	5.35e-13	postive
NUBPL	AC006449.6	0.398967	1.01e-15	postive
NDUFA11	GLIS2-AS1	0.329488	6.4e-11	postive
NCKAP1	GLIS2-AS1	-0.319369	2.58e-10	negative
NDUFA11	AC026979.3	0.351637	2.52e-12	postive
NUBPL	AL080248.1	0.439009	4.73e-19	postive
NDUFA11	H1FX-AS1	0.331283	4.97e-11	postive
NDUFA11	AL606468.1	0.411186	1.08e-16	postive
NDUFA11	AC026740.1	0.431804	2.03e-18	postive
NDUFA11	AC090517.5	0.368618	1.76e-13	postive
NUBPL	AF111167.2	0.39229	3.29e-15	postive
OXSM	AC010186.3	-0.306825	1.36e-09	negative
NCKAP1	AC009831.1	-0.302336	2.41e-09	negative
NDUFA11	AC107214.2	0.341067	1.22e-11	postive
NDUFA11	AC003101.2	0.541403	7.22e-30	postive
NCKAP1	AC003101.2	-0.326505	9.71e-11	negative
GYS1	MIR181A2HG	0.335017	2.92e-11	postive
GYS1	ACTA2-AS1	0.491006	4.34e-24	postive
NDUFS1	AL591895.1	-0.314643	4.87e-10	negative
NDUFA11	AC015819.2	0.303149	2.17e-09	postive
NUBPL	AL022345.4	0.459425	6.29e-21	postive
GYS1	LINC01678	0.306886	1.35e-09	postive
NDUFA11	AL603839.3	0.440254	3.66e-19	postive
NDUFA11	AC009065.8	0.458889	7.08e-21	postive
LRPPRC	AC074117.1	0.306342	1.44e-09	postive
NDUFS1	PAXIP1-AS2	0.445766	1.17e-19	postive
NDUFA11	PAXIP1-AS2	-0.400781	7.3e-16	negative
NCKAP1	DBH-AS1	-0.325417	1.13e-10	negative
NDUFS1	AC026333.4	-0.32217	1.76e-10	negative
NDUFA11	AC026333.4	0.330943	5.22e-11	postive
NCKAP1	AC125807.2	0.325862	1.06e-10	postive
NCKAP1	AF131215.5	0.457526	9.52e-21	postive
NDUFA11	TDRKH-AS1	0.310037	8.93e-10	postive
NDUFA11	PRRT3-AS1	0.336484	2.37e-11	postive
SLC3A2	PRRT3-AS1	0.321426	1.95e-10	postive
GYS1	AC023983.2	0.368313	1.85e-13	postive
GYS1	CARMN	0.597287	1.57e-37	postive
NUBPL	SMIM2-AS1	0.372918	8.75e-14	postive
NDUFA11	AC074032.1	0.648661	4.95e-46	postive
NCKAP1	AC074032.1	-0.330024	5.94e-11	negative
NDUFA11	RPARP-AS1	0.607661	4.02e-39	postive
NCKAP1	RPARP-AS1	-0.368201	1.88e-13	negative
NDUFS1	AL450326.1	0.425193	7.49e-18	postive
NDUFA11	AL450326.1	-0.393475	2.68e-15	negative
NCKAP1	AC010834.3	0.414902	5.4e-17	postive
GYS1	AL138966.2	0.402708	5.15e-16	postive
NDUFA11	AL138966.2	0.538317	1.74e-29	postive
NDUFA11	AL121603.2	0.309486	9.6e-10	postive
NUBPL	AC017067.1	0.335343	2.79e-11	postive
NDUFS1	AL592148.3	-0.32975	6.17e-11	negative
NDUFS1	MELTF-AS1	-0.317569	3.29e-10	negative
NDUFS1	DHRS4-AS1	0.358472	8.79e-13	postive
NDUFS1	AL592211.1	-0.306562	1.4e-09	negative
NDUFA11	AL592211.1	0.313291	5.82e-10	postive
NDUFA11	AP002840.2	0.328177	7.69e-11	postive
NDUFS1	PXN-AS1	-0.364927	3.18e-13	negative
NDUFA11	PXN-AS1	0.554987	1.34e-31	postive
NCKAP1	PXN-AS1	-0.386539	8.92e-15	negative
GYS1	AC010618.2	0.411101	1.1e-16	postive
NDUFA11	AC010618.2	0.385588	1.05e-14	postive
LRPPRC	AL137026.2	0.323701	1.43e-10	postive
NUBPL	PRKAR2A-AS1	0.327459	8.5e-11	postive
OXSM	UCKL1-AS1	-0.316784	3.66e-10	negative
NUBPL	AC027688.1	0.424278	8.95e-18	postive
NDUFA11	AC087482.1	0.550219	5.55e-31	postive
NCKAP1	AC087482.1	-0.349038	3.73e-12	negative
NCKAP1	LINC01767	-0.31654	3.78e-10	negative
NDUFA11	PARD3-AS1	0.433713	1.38e-18	postive
NDUFA11	SNHG17	0.449196	5.68e-20	postive
NDUFA11	AC005586.1	-0.31491	4.7e-10	negative
GYS1	AC006059.1	0.58437	1.26e-35	postive
GYS1	SMIM25	0.51747	5.29e-27	postive
GYS1	AC026356.1	0.310598	8.3e-10	postive
NDUFA11	AP000892.2	0.430709	2.52e-18	postive
NDUFS1	CPB2-AS1	0.394762	2.13e-15	postive
NCKAP1	AC091588.3	0.320564	2.2e-10	postive
NDUFA11	ELF3-AS1	0.363848	3.78e-13	postive
NUBPL	ELF3-AS1	-0.360344	6.56e-13	negative
NDUFA11	AC040169.1	0.411835	9.61e-17	postive
NCKAP1	AC040169.1	-0.371279	1.14e-13	negative
LRPPRC	AC133644.3	-0.336364	2.41e-11	negative
NCKAP1	AC133644.3	-0.328983	6.87e-11	negative
GYS1	AC005261.1	0.352427	2.23e-12	postive
NDUFA11	AC005261.1	0.376686	4.7e-14	postive
NDUFA11	AC126283.1	0.312338	6.6e-10	postive
NUBPL	AC005550.2	0.507275	7.52e-26	postive
NDUFA11	BX284668.6	0.323485	1.47e-10	postive
NDUFA11	AC022809.1	0.381389	2.14e-14	postive
NDUFA11	AC108134.4	0.407112	2.31e-16	postive
NCKAP1	AC108134.4	-0.325102	1.18e-10	negative
NDUFA11	AC083880.1	0.38018	2.63e-14	postive
SLC3A2	AC083880.1	0.315263	4.48e-10	postive
OXSM	AP001107.4	-0.318871	2.76e-10	negative
NDUFA11	AL645940.1	0.364087	3.63e-13	postive
NDUFA11	AC100847.1	0.35128	2.66e-12	postive
NCKAP1	AC004596.1	0.4908	4.56e-24	postive
GYS1	AL158152.1	0.40985	1.39e-16	postive
NDUFS1	AL158152.1	-0.322596	1.66e-10	negative
NDUFA11	AL158152.1	0.382183	1.87e-14	postive
NCKAP1	AC013275.1	0.324831	1.22e-10	postive
NUBPL	AL356056.3	0.467826	9.76e-22	postive
NUBPL	LINC00235	0.371602	1.08e-13	postive
NDUFA11	AC137767.1	0.344416	7.43e-12	postive
GYS1	ZNF426-DT	0.590268	1.74e-36	postive
NCKAP1	AC026250.1	0.308463	1.1e-09	postive
NCKAP1	ZNF32-AS2	0.399739	8.81e-16	postive
OXSM	B4GALT1-AS1	0.409546	1.47e-16	postive
NDUFA11	AL021707.1	0.320397	2.25e-10	postive
NCKAP1	AC117498.2	-0.321511	1.93e-10	negative
GYS1	AC020661.1	0.410188	1.31e-16	postive
NDUFS1	AC004801.6	-0.35787	9.65e-13	negative
NDUFA11	AC069234.4	0.376634	4.74e-14	postive
OXSM	AC008035.1	0.306336	1.44e-09	postive
NDUFA11	AC008035.1	0.402834	5.04e-16	postive
NDUFA11	AC009053.3	0.343241	8.84e-12	postive
OXSM	LINC02028	0.304947	1.73e-09	postive
GYS1	AC010457.1	0.312999	6.05e-10	postive
OXSM	AL136419.1	0.301436	2.7e-09	postive
NDUFA11	AL136419.1	0.574692	2.96e-34	postive
NCKAP1	AL136419.1	-0.389507	5.35e-15	negative
NUBPL	MAFTRR	0.415015	5.29e-17	postive
NDUFA11	AC092757.3	0.378145	3.69e-14	postive
NDUFA11	LINC02033	0.407244	2.25e-16	postive
OXSM	AL031055.1	0.389071	5.77e-15	postive
NCKAP1	AL031055.1	-0.314558	4.92e-10	negative
GYS1	AC027020.2	0.32655	9.65e-11	postive
NUBPL	AC104232.1	0.346101	5.79e-12	postive
NDUFS1	AC100814.1	-0.301176	2.79e-09	negative
OXSM	LINC00342	-0.356668	1.16e-12	negative
NCKAP1	LINC00342	0.365554	2.88e-13	postive
NCKAP1	Z93930.2	-0.319024	2.71e-10	negative
NUBPL	AC004862.1	0.462726	3.05e-21	postive
NUBPL	LGALS8-AS1	0.326159	1.02e-10	postive
NDUFS1	AL357033.2	0.391184	4e-15	postive
OXSM	AC008915.2	0.319122	2.67e-10	postive
NDUFA11	AC008915.2	0.678832	7.7e-52	postive
NCKAP1	AC008915.2	-0.421443	1.55e-17	negative
RPN1	AC008915.2	0.318513	2.9e-10	postive
NDUFS1	ZNF433-AS1	-0.30671	1.38e-09	negative
NDUFA11	ZNF433-AS1	0.348767	3.88e-12	postive
GYS1	AC093702.1	0.494553	1.83e-24	postive
OXSM	Z82246.1	0.362143	4.94e-13	postive
NDUFS1	AL049840.4	-0.355151	1.47e-12	negative
NDUFA11	AL049840.4	0.387113	8.09e-15	postive
NCKAP1	AL049840.4	-0.301419	2.71e-09	negative
NDUFA11	AC004854.2	0.405152	3.3e-16	postive
NDUFA11	RAB30-AS1	0.364834	3.23e-13	postive
NDUFA11	AC027796.4	0.316322	3.89e-10	postive
NDUFA11	AC016876.3	0.501525	3.23e-25	postive
NCKAP1	AC016876.3	-0.304957	1.72e-09	negative
NDUFA11	CAMTA1-DT	0.417791	3.12e-17	postive
NCKAP1	CAMTA1-DT	-0.341791	1.09e-11	negative
OXSM	SNHG9	0.324212	1.33e-10	postive
NDUFA11	SNHG9	0.677972	1.15e-51	postive
NCKAP1	SNHG9	-0.383696	1.45e-14	negative
NDUFA11	AP001767.3	0.529845	1.86e-28	postive
LRPPRC	TMCC1-AS1	0.356583	1.18e-12	postive
NCKAP1	TNFRSF10A-AS1	0.342849	9.37e-12	postive
NDUFA11	AC020558.1	0.417458	3.33e-17	postive
NCKAP1	AC020558.1	-0.317489	3.33e-10	negative
NUBPL	LINC02127	0.364659	3.32e-13	postive
NDUFA11	AC142472.1	0.577848	1.07e-34	postive
NCKAP1	AC142472.1	-0.336718	2.29e-11	negative
GYS1	LINC01220	0.396872	1.47e-15	postive
NDUFA11	SFTA1P	0.393549	2.64e-15	postive
NDUFA11	AC073534.1	0.630334	8.15e-43	postive
NDUFS1	AL035461.2	-0.352482	2.21e-12	negative
NDUFA11	AL035461.2	0.530409	1.6e-28	postive
NDUFA11	MIR762HG	0.334712	3.05e-11	postive
NUBPL	LINC00398	0.361141	5.79e-13	postive
NDUFA11	AC130324.1	0.520167	2.58e-27	postive
GYS1	LINC01537	0.312601	6.38e-10	postive
GYS1	AC107959.1	0.391912	3.52e-15	postive
NDUFA11	AC016526.2	0.423988	9.47e-18	postive
NUBPL	AC010336.2	0.330751	5.36e-11	postive
NUBPL	AL157756.1	0.388181	6.73e-15	postive
NCKAP1	AL157756.1	-0.310972	7.9e-10	negative
GYS1	AL022238.3	0.330671	5.42e-11	postive
NDUFA11	UNQ6494	0.301294	2.75e-09	postive
NDUFA11	OSGEPL1-AS1	0.350888	2.82e-12	postive
GYS1	ALOX12-AS1	0.45092	3.94e-20	postive
GYS1	AC130371.2	0.547918	1.09e-30	postive
NDUFA11	MED14OS	0.346901	5.14e-12	postive
NUBPL	LINC01448	0.336328	2.42e-11	postive
SLC7A11	LINC01448	0.305324	1.64e-09	postive
NDUFA11	AL049840.3	-0.337148	2.15e-11	negative
NCKAP1	AL049840.3	0.332261	4.33e-11	postive
NDUFA11	AC004241.3	0.351634	2.52e-12	postive
NDUFA11	AC016773.1	0.332037	4.47e-11	postive
NUBPL	AC092117.1	0.329697	6.22e-11	postive
NDUFA11	AL121899.1	0.567388	3e-33	postive
NCKAP1	AL121899.1	-0.303494	2.08e-09	negative
NDUFA11	AC099791.2	0.395809	1.77e-15	postive
NDUFA11	AC116913.1	0.528351	2.81e-28	postive
NCKAP1	AC116913.1	-0.357377	1.04e-12	negative
NDUFA11	LINC02062	0.358644	8.56e-13	postive
NDUFA11	AP002387.1	0.332087	4.44e-11	postive
NDUFA11	AC010719.1	0.374538	6.71e-14	postive
NDUFA11	LINC01089	0.486349	1.33e-23	postive
NDUFA11	AL049612.1	0.324384	1.3e-10	postive
GYS1	AC018529.1	0.409488	1.49e-16	postive
GYS1	SNHG18	0.301071	2.83e-09	postive
GYS1	AC104695.2	0.455903	1.35e-20	postive
NUBPL	AL031775.2	0.433699	1.39e-18	postive
NDUFA11	LINC02139	0.379039	3.18e-14	postive
NDUFA11	AC025181.2	0.396167	1.66e-15	postive
NDUFA11	AC023509.4	0.419411	2.29e-17	postive
NCKAP1	AC023509.4	-0.389957	4.95e-15	negative
NDUFA11	AC099518.2	0.312635	6.35e-10	postive
NDUFA11	AP001362.2	0.554757	1.44e-31	postive
NCKAP1	AP001362.2	-0.409502	1.48e-16	negative
NUBPL	AC008105.3	-0.308664	1.07e-09	negative
NUBPL	LINC00864	0.301731	2.6e-09	postive
NDUFA11	AL117379.1	0.358876	8.25e-13	postive
RPN1	FTX	-0.329046	6.81e-11	negative
NDUFA11	AC108449.2	-0.365847	2.75e-13	negative
NCKAP1	AC108449.2	0.469247	7.09e-22	postive
RPN1	AC108449.2	-0.303304	2.13e-09	negative
NDUFA11	JARID2-AS1	0.309297	9.84e-10	postive
NCKAP1	LAMC1-AS1	0.356301	1.23e-12	postive
NDUFA11	AC120349.1	0.395807	1.77e-15	postive
NUBPL	AL121845.4	0.349491	3.48e-12	postive
NDUFA11	AC009318.4	0.391693	3.66e-15	postive
NDUFS1	AC026401.3	-0.36898	1.66e-13	negative
NDUFA11	AC026401.3	0.311274	7.6e-10	postive
NDUFA11	AC022296.3	0.449947	4.85e-20	postive
NDUFS1	TMEM220-AS1	0.339903	1.44e-11	postive
NCKAP1	AC109460.1	0.300491	3.04e-09	postive
NDUFA11	AC067852.2	0.710987	7.55e-59	postive
NCKAP1	AC067852.2	-0.418937	2.51e-17	negative
GYS1	AC010618.3	0.393618	2.61e-15	postive
NDUFA11	AC010618.3	0.489265	6.61e-24	postive
GYS1	AC110995.1	0.351525	2.56e-12	postive
NUBPL	AL627171.2	0.333045	3.87e-11	postive
NDUFA11	DLG5-AS1	0.394792	2.12e-15	postive
NUBPL	AC069213.1	0.418517	2.72e-17	postive
NDUFA11	AC104506.1	0.58225	2.54e-35	postive
NCKAP1	AC104506.1	-0.323825	1.41e-10	negative
NDUFA11	TP53TG1	0.737537	2.1e-65	postive
NCKAP1	TP53TG1	-0.395748	1.79e-15	negative
NDUFA11	LINC01952	0.403233	4.69e-16	postive
NCKAP1	AC018695.4	0.347891	4.43e-12	postive
RPN1	AC018695.4	-0.30434	1.87e-09	negative
OXSM	LINC00467	0.388642	6.21e-15	postive
NCKAP1	LINC00467	-0.380145	2.64e-14	negative
NCKAP1	AC067852.3	0.351492	2.57e-12	postive
RPN1	AC067852.3	-0.320726	2.15e-10	negative
OXSM	AC109460.2	-0.357652	9.98e-13	negative
NCKAP1	AC109460.2	0.376082	5.2e-14	postive
GYS1	AC025259.3	0.348993	3.75e-12	postive
NDUFA11	PRR7-AS1	0.342574	9.76e-12	postive
NDUFA11	AP001363.2	0.484455	2.09e-23	postive
GYS1	LINC00622	0.530514	1.55e-28	postive
NUBPL	AC116049.2	0.406452	2.6e-16	postive
NDUFA11	AL121658.1	0.334102	3.33e-11	postive
NDUFA11	AC005899.6	0.406088	2.78e-16	postive
NUBPL	AC120042.1	0.467793	9.84e-22	postive
SLC3A2	AC008443.4	0.350103	3.17e-12	postive
NUBPL	AC087379.2	0.45268	2.71e-20	postive
NDUFA11	AC010359.1	0.386311	9.28e-15	postive
NUBPL	AC020656.2	0.329483	6.41e-11	postive
GYS1	AC005785.1	0.538068	1.87e-29	postive
NDUFA11	LINC02352	0.508293	5.79e-26	postive
NCKAP1	LINC02352	-0.300223	3.15e-09	negative
NUBPL	FOXD2-AS1	-0.305496	1.61e-09	negative
NCKAP1	AL031717.1	0.386902	8.38e-15	postive
NCKAP1	AC015922.2	0.323337	1.5e-10	postive
NCKAP1	AL731533.2	0.30222	2.44e-09	postive
GYS1	AL162274.2	0.314201	5.16e-10	postive
NDUFA11	AL162274.2	0.384429	1.28e-14	postive
GYS1	AC009902.2	0.346332	5.59e-12	postive
NUBPL	AC004825.2	0.341097	1.21e-11	postive
NCKAP1	AC004825.2	-0.314234	5.14e-10	negative
NDUFA11	AC093673.1	0.382617	1.74e-14	postive
RPN1	AC093673.1	0.303908	1.97e-09	postive
NDUFA11	FOCAD-AS1	0.304645	1.79e-09	postive
NDUFA11	AL162413.1	0.373383	8.11e-14	postive
RPN1	AL162413.1	0.384536	1.26e-14	postive
NCKAP1	AC107959.3	0.40483	3.5e-16	postive
NUBPL	AC004832.5	0.400315	7.94e-16	postive
NUBPL	AC021205.3	0.394979	2.05e-15	postive
NDUFA11	AC004263.1	0.540218	1.01e-29	postive
NCKAP1	AC004263.1	-0.327624	8.31e-11	negative
NUBPL	AF127577.4	0.334211	3.28e-11	postive
NUBPL	DPH6-DT	0.358964	8.14e-13	postive
NDUFS1	AC010542.5	-0.315556	4.31e-10	negative
NCKAP1	AL031432.3	-0.306045	1.5e-09	negative
GYS1	AC108062.1	0.399934	8.5e-16	postive
NDUFS1	NDUFB2-AS1	-0.303638	2.04e-09	negative
NDUFA11	NDUFB2-AS1	0.453674	2.19e-20	postive
OXSM	AC092287.1	0.322056	1.79e-10	postive
GYS1	AC018638.6	0.428188	4.16e-18	postive
NDUFA11	AC109322.1	0.449569	5.25e-20	postive
OXSM	HLA-F-AS1	-0.301805	2.58e-09	negative
NUBPL	EP300-AS1	0.341127	1.21e-11	postive
NUBPL	AP003119.2	0.318803	2.79e-10	postive
NUBPL	TRAM2-AS1	0.443233	1.98e-19	postive
OXSM	AC026202.2	0.357264	1.06e-12	postive
NUBPL	MIR325HG	0.54224	5.68e-30	postive
NDUFA11	AL592071.1	0.44004	3.83e-19	postive
NUBPL	AP003501.3	0.314312	5.09e-10	postive
NUBPL	THAP7-AS1	0.43496	1.08e-18	postive
GYS1	AL118558.3	0.407658	2.09e-16	postive
NCKAP1	AP003392.1	0.42773	4.55e-18	postive
NUBPL	AC090844.2	0.301047	2.84e-09	postive
SLC7A11	AC003985.2	0.300265	3.13e-09	postive
NDUFA11	AL441992.1	0.390175	4.76e-15	postive
NCKAP1	AL441992.1	-0.334234	3.27e-11	negative
GYS1	LNCTAM34A	0.513212	1.62e-26	postive
OXSM	AL354872.2	0.436032	8.67e-19	postive
NCKAP1	AC245041.1	0.331006	5.17e-11	postive
NDUFA11	AL445524.1	0.389766	5.11e-15	postive
NCKAP1	AL606489.1	0.336891	2.23e-11	postive
GYS1	AC048341.2	0.483822	2.43e-23	postive
NDUFA11	AC010491.1	0.303469	2.09e-09	postive
NDUFA11	AC005670.1	0.42091	1.72e-17	postive
GYS1	AC069544.1	0.345579	6.25e-12	postive
NDUFA11	AC034231.1	0.305026	1.71e-09	postive
NUBPL	AP003721.4	0.512254	2.08e-26	postive
NUBPL	AC008393.1	0.379372	3.01e-14	postive
NDUFA11	MHENCR	0.575906	2.01e-34	postive
NCKAP1	MHENCR	-0.404498	3.72e-16	negative
NDUFA11	AC137630.3	0.529677	1.95e-28	postive
GYS1	AL354836.1	0.577105	1.36e-34	postive
NUBPL	AC036176.1	0.365855	2.74e-13	postive
NCKAP1	AC036176.1	-0.401416	6.51e-16	negative
GYS1	TEX41	0.355309	1.43e-12	postive
NDUFA11	AC004477.1	0.302262	2.43e-09	postive
NDUFA11	AP000692.2	0.375038	6.18e-14	postive
NUBPL	AC120114.1	0.397827	1.24e-15	postive
NCKAP1	AC120114.1	0.392573	3.14e-15	postive
NDUFA11	GK-IT1	0.356683	1.16e-12	postive
NUBPL	LINC02484	0.439327	4.43e-19	postive
NDUFA11	LINC01063	0.398312	1.14e-15	postive
NDUFA11	AC022306.3	0.300833	2.91e-09	postive
NDUFA11	AC007687.1	0.338447	1.78e-11	postive
NDUFA11	AL110115.2	0.308426	1.1e-09	postive
NUBPL	AL162595.1	0.327823	8.08e-11	postive
NUBPL	AL163953.1	0.395933	1.74e-15	postive
NDUFA11	AC005387.1	0.311134	7.74e-10	postive
NUBPL	AC119150.1	0.30557	1.59e-09	postive
NDUFA11	AL096828.3	0.3254	1.13e-10	postive
NCKAP1	AL096828.3	-0.302386	2.39e-09	negative
NDUFS1	LINC02245	-0.33372	3.52e-11	negative
NDUFA11	LINC02245	0.549902	6.1e-31	postive
NCKAP1	AL442125.1	0.312972	6.07e-10	postive
NUBPL	AC091729.3	0.303634	2.04e-09	postive
NDUFA11	SRRM2-AS1	0.302951	2.23e-09	postive
NDUFS1	AC004687.1	-0.303943	1.96e-09	negative
NDUFA11	AC004687.1	0.323823	1.41e-10	postive
GYS1	AL024498.1	0.400445	7.76e-16	postive
LRPPRC	AL109613.1	0.353282	1.96e-12	postive
NUBPL	AL356310.1	0.453177	2.43e-20	postive
SLC7A11	AL356310.1	0.450664	4.16e-20	postive
NDUFA11	DKFZp779M0652	0.310937	7.94e-10	postive
NCKAP1	DKFZp779M0652	-0.34527	6.55e-12	negative
NDUFA11	LINC01186	0.321436	1.95e-10	postive
NUBPL	LINC01186	0.388072	6.86e-15	postive
OXSM	AC010894.2	0.346322	5.6e-12	postive
NDUFA11	AC010894.2	0.30645	1.42e-09	postive
NCKAP1	AC093110.1	0.38616	9.52e-15	postive
RPN1	AC093110.1	-0.304506	1.83e-09	negative
GYS1	AC007066.2	0.356006	1.29e-12	postive
GYS1	AC010320.3	0.321831	1.85e-10	postive
NCKAP1	AC009120.3	0.387702	7.31e-15	postive
RPN1	AC009120.3	-0.312545	6.43e-10	negative
NDUFS1	AC002398.1	-0.313793	5.45e-10	negative
NDUFA11	AC002398.1	0.370214	1.36e-13	postive
OXSM	AC138356.1	0.302974	2.22e-09	postive
OXSM	AL109955.1	-0.306032	1.5e-09	negative
NDUFA11	AC131009.3	0.500504	4.17e-25	postive
NDUFA11	AC116337.3	0.397701	1.27e-15	postive
GYS1	AC048341.1	0.503486	1.97e-25	postive
GYS1	LINC00205	0.302993	2.22e-09	postive
OXSM	LINC00205	-0.340555	1.31e-11	negative
NDUFA11	AC074212.1	0.475209	1.82e-22	postive
NCKAP1	AC074212.1	-0.321693	1.88e-10	negative
GYS1	AC090114.2	0.320148	2.32e-10	postive
GYS1	LINC02035	0.326329	9.95e-11	postive
NCKAP1	LINC02035	0.424655	8.31e-18	postive
NDUFA11	AP002336.2	0.346081	5.8e-12	postive
NDUFA11	AC012146.1	0.530588	1.52e-28	postive
NCKAP1	AC012146.1	-0.307489	1.24e-09	negative
GYS1	AC124045.1	0.413497	7.04e-17	postive
GYS1	AC100793.4	0.54598	1.92e-30	postive
NDUFA11	AC080013.5	0.380723	2.4e-14	postive
NCKAP1	AC080013.5	-0.309999	8.98e-10	negative
NCKAP1	AC009090.6	0.418524	2.72e-17	postive
RPN1	AC009090.6	-0.322457	1.7e-10	negative
GYS1	TBX2-AS1	0.308772	1.05e-09	postive
NDUFS1	LINC02256	0.306431	1.43e-09	postive
NDUFA11	AC005332.3	0.504676	1.46e-25	postive
OXSM	FAM111A-DT	-0.312986	6.06e-10	negative
NUBPL	AP003716.1	0.443324	1.94e-19	postive
NUBPL	UGDH-AS1	0.421438	1.55e-17	postive
NUBPL	LINC01473	0.359531	7.45e-13	postive
NUBPL	ELOVL2-AS1	0.326944	9.14e-11	postive
GYS1	LINC01730	0.308028	1.16e-09	postive
NDUFA11	AC145207.5	0.427744	4.54e-18	postive
RPN1	AC145207.5	0.300007	3.23e-09	postive
NDUFA11	AC087741.2	0.518924	3.59e-27	postive
NCKAP1	AC011476.3	0.318394	2.95e-10	postive
NUBPL	AC026765.2	0.529371	2.12e-28	postive
NCKAP1	UBE2Q1-AS1	0.346323	5.6e-12	postive
NDUFA11	BX649632.1	0.451381	3.57e-20	postive
OXSM	LINC02166	0.331195	5.03e-11	postive
NDUFA11	LINC02166	0.411813	9.65e-17	postive
NUBPL	LINC02166	0.323616	1.45e-10	postive
NCKAP1	LINC02166	-0.402162	5.69e-16	negative
GYS1	AC040174.2	0.509659	4.07e-26	postive
NDUFA11	AC211433.2	0.317339	3.4e-10	postive
NDUFA11	AC073389.1	0.404537	3.7e-16	postive
NDUFA11	AL135924.2	0.355376	1.42e-12	postive
NUBPL	AC022613.2	0.354398	1.65e-12	postive
NCKAP1	AC008946.1	-0.308021	1.16e-09	negative
NCKAP1	AL133279.1	-0.307959	1.17e-09	negative
NDUFA11	HNF1A-AS1	0.414841	5.47e-17	postive
NDUFA11	ARRDC1-AS1	0.374848	6.37e-14	postive
GYS1	AC026469.1	0.595308	3.12e-37	postive
OXSM	AC104532.2	-0.301571	2.65e-09	negative
NDUFA11	AC092574.1	0.327408	8.56e-11	postive
NDUFS1	OIP5-AS1	0.404163	3.96e-16	postive
NDUFS1	AC010969.2	-0.388237	6.66e-15	negative
NDUFA11	AC010969.2	0.586952	5.33e-36	postive
NUBPL	AC010969.2	-0.301843	2.56e-09	negative
NCKAP1	AC010969.2	-0.310169	8.78e-10	negative
NDUFA11	MZF1-AS1	0.313773	5.46e-10	postive
NCKAP1	AP001189.3	0.312701	6.3e-10	postive
NUBPL	LINC01484	0.519492	3.09e-27	postive
SLC3A2	LINC01484	0.353157	2e-12	postive
NDUFA11	AC064807.4	0.477238	1.14e-22	postive
NCKAP1	AC064807.4	-0.333592	3.58e-11	negative
OXSM	LINC00265	-0.32987	6.07e-11	negative
NCKAP1	LINC00265	0.375411	5.81e-14	postive
NDUFA11	AC135050.3	0.577289	1.28e-34	postive
NDUFA11	ILF3-DT	0.36983	1.45e-13	postive
OXSM	AC022150.4	-0.310694	8.2e-10	negative
NCKAP1	AC022150.4	0.390249	4.7e-15	postive
NUBPL	AC012603.1	0.384572	1.25e-14	postive
NCKAP1	AC012603.1	-0.36342	4.04e-13	negative
NDUFA11	FLJ45513	0.305723	1.56e-09	postive
NCKAP1	AC116351.1	0.413982	6.43e-17	postive
NUBPL	HEXA-AS1	0.395221	1.97e-15	postive
NUBPL	SRGAP3-AS4	0.407903	1.99e-16	postive
SLC7A11	SRGAP3-AS4	0.385242	1.11e-14	postive
NDUFS1	AC139768.1	-0.36964	1.49e-13	negative
NCKAP1	ACAP2-IT1	0.311985	6.92e-10	postive
NDUFA11	AC092755.2	0.363616	3.92e-13	postive
NDUFA11	BX284668.5	0.436454	7.96e-19	postive
NCKAP1	BX284668.5	-0.370954	1.21e-13	negative
NDUFA11	AL138762.1	0.498766	6.44e-25	postive
GYS1	AL021807.1	0.33023	5.77e-11	postive
NDUFS1	AC127024.5	-0.307465	1.25e-09	negative
NDUFA11	SLC25A30-AS1	0.337378	2.08e-11	postive
NDUFA11	AL592494.1	0.30278	2.28e-09	postive
NCKAP1	AL592494.1	-0.340387	1.34e-11	negative
NDUFA11	AC245297.3	0.385606	1.05e-14	postive
NDUFS1	AC024060.1	-0.350896	2.81e-12	negative
NDUFA11	AC024060.1	0.455282	1.55e-20	postive
NDUFS1	AC138230.1	-0.301275	2.75e-09	negative
NDUFA11	AC138230.1	0.47366	2.6e-22	postive
NDUFA11	AC091153.3	0.481612	4.1e-23	postive
NUBPL	AC019197.1	0.303496	2.08e-09	postive
NDUFA11	AC015802.5	0.472422	3.45e-22	postive
NCKAP1	WASHC5-AS1	0.302511	2.36e-09	postive
NDUFA11	AC008764.2	-0.316446	3.83e-10	negative
NCKAP1	AC008764.2	0.306532	1.41e-09	postive
NDUFA11	AC005911.1	0.406185	2.73e-16	postive
GYS1	AC015922.3	0.438804	4.93e-19	postive
NDUFA11	AL008635.1	0.589464	2.29e-36	postive
GYS1	AC018529.2	0.37056	1.29e-13	postive
NCKAP1	AL139407.1	0.367497	2.11e-13	postive
NUBPL	BOK-AS1	0.406781	2.45e-16	postive
NUBPL	LINC01816	0.307131	1.3e-09	postive
GYS1	LINC00173	0.476519	1.34e-22	postive
NDUFA11	AP003392.6	0.596205	2.29e-37	postive
NUBPL	AC068338.2	0.450417	4.39e-20	postive
NDUFA11	AL136295.6	0.45272	2.68e-20	postive
RPN1	AC090198.1	-0.323111	1.55e-10	negative
LRPPRC	LYRM4-AS1	0.343851	8.08e-12	postive
NUBPL	AC105020.6	0.384002	1.38e-14	postive
OXSM	ANKRD10-IT1	-0.334082	3.34e-11	negative
NCKAP1	ANKRD10-IT1	0.352138	2.33e-12	postive
GYS1	AC020915.3	0.35453	1.62e-12	postive
NDUFA11	AC020915.3	0.304337	1.87e-09	postive
NDUFS1	SUCLG2-AS1	0.468768	7.9e-22	postive
SLC7A11	AC016717.2	0.604139	1.42e-38	postive
NDUFA11	AC124016.1	0.499068	5.98e-25	postive
NDUFA11	AC103706.1	0.432277	1.85e-18	postive
NCKAP1	AC103706.1	-0.315328	4.44e-10	negative
NDUFA11	LINC02363	0.302887	2.25e-09	postive
GYS1	AP001527.2	0.416108	4.3e-17	postive
NDUFA11	AP001527.2	0.322871	1.6e-10	postive
NDUFA11	AL451165.2	0.45871	7.36e-21	postive
NCKAP1	AL451165.2	-0.373227	8.32e-14	negative
OXSM	AC004832.4	0.315856	4.14e-10	postive
NUBPL	AC004832.4	0.311299	7.57e-10	postive
NDUFA11	AL118516.1	0.354683	1.58e-12	postive
NCKAP1	AL118516.1	-0.316509	3.8e-10	negative
NCKAP1	AL133367.1	0.310702	8.19e-10	postive
NDUFA11	AC027682.6	0.531557	1.16e-28	postive
NCKAP1	AC027682.6	-0.358649	8.55e-13	negative
NDUFA11	AL022341.1	0.452603	2.75e-20	postive
NCKAP1	AC068152.1	0.336684	2.3e-11	postive
NDUFA11	CIRBP-AS1	0.430896	2.43e-18	postive
GYS1	AC008537.4	0.329132	6.73e-11	postive
NDUFS1	AC008537.4	-0.308349	1.11e-09	negative
SLC7A11	LUCAT1	0.309678	9.36e-10	postive
GYS1	AC004000.1	0.323151	1.54e-10	postive
NDUFA11	AC004000.1	0.476655	1.3e-22	postive
NDUFA11	AL023803.2	0.413816	6.63e-17	postive
OXSM	AC025754.2	0.321516	1.93e-10	postive
NDUFA11	AC025754.2	0.34941	3.52e-12	postive
NCKAP1	AC025754.2	-0.376497	4.85e-14	negative
NDUFA11	AC073332.1	0.395017	2.04e-15	postive
NDUFS1	SNHG20	-0.311985	6.92e-10	negative
GYS1	AC005046.1	0.600505	5.11e-38	postive
NDUFA11	UPK1A-AS1	0.330165	5.82e-11	postive
NDUFA11	AC072061.1	0.313251	5.85e-10	postive
NCKAP1	AC072061.1	-0.307182	1.29e-09	negative
NDUFA11	AL732292.2	0.407175	2.28e-16	postive
NUBPL	AL355482.1	0.431143	2.31e-18	postive
GYS1	AC069200.1	0.307878	1.18e-09	postive
NDUFA11	AC069200.1	0.386725	8.64e-15	postive
NDUFA11	AC008736.2	0.316071	4.02e-10	postive
NDUFA11	AL031848.2	0.371395	1.12e-13	postive
NDUFA11	ZFHX2-AS1	0.542726	4.94e-30	postive
NUBPL	AC016727.1	0.314774	4.78e-10	postive
GYS1	AC068790.7	0.306786	1.36e-09	postive
NDUFA11	AC068790.7	0.369513	1.52e-13	postive
NDUFA11	AL512343.2	0.341983	1.06e-11	postive
NUBPL	AL512343.2	0.358793	8.36e-13	postive
NDUFA11	AC005899.7	0.489494	6.26e-24	postive
NDUFS1	AL021707.6	-0.372333	9.63e-14	negative
NDUFA11	AL021707.6	0.413502	7.03e-17	postive
OXSM	AC091057.1	-0.404218	3.92e-16	negative
NUBPL	AC091057.1	-0.308762	1.05e-09	negative
OXSM	AP000766.1	-0.315816	4.16e-10	negative
NDUFA11	AP001330.5	0.484005	2.33e-23	postive
NDUFA11	AC010327.4	0.307282	1.28e-09	postive
NDUFA11	AC106047.1	0.473632	2.61e-22	postive
NCKAP1	AC106047.1	-0.32083	2.12e-10	negative
NDUFS1	AC002116.2	-0.30126	2.76e-09	negative
GYS1	MAPKAPK5-AS1	0.325377	1.14e-10	postive
NDUFA11	MAPKAPK5-AS1	0.622054	1.97e-41	postive
NDUFA11	PPP4R1-AS1	0.465086	1.8e-21	postive
GYS1	AL391001.1	0.306585	1.4e-09	postive
GYS1	MIR503HG	0.589403	2.34e-36	postive
NDUFA11	AC027307.2	0.330556	5.51e-11	postive
GYS1	DNM3OS	0.514288	1.22e-26	postive
OXSM	AC012640.2	0.353158	1.99e-12	postive
NUBPL	AC012640.2	0.354887	1.53e-12	postive
NCKAP1	AC012640.2	-0.409164	1.58e-16	negative
NDUFA11	AC010331.1	0.514072	1.29e-26	postive
NCKAP1	AC010331.1	-0.306224	1.46e-09	negative
SLC7A11	LINC00570	0.42572	6.75e-18	postive
NCKAP1	AC015849.3	0.323643	1.44e-10	postive
GYS1	AL359915.2	0.3104	8.52e-10	postive
NCKAP1	AL359915.2	0.302762	2.28e-09	postive
NDUFA11	AC012676.1	0.398303	1.14e-15	postive
NDUFA11	AC005840.4	0.357357	1.05e-12	postive
NDUFA11	AC004846.2	0.374259	7.02e-14	postive
NDUFA11	AC022098.3	0.323135	1.55e-10	postive
NUBPL	AL132639.2	0.300923	2.88e-09	postive
NDUFA11	AL121601.1	0.483905	2.38e-23	postive
NCKAP1	AL121601.1	-0.301662	2.62e-09	negative
NUBPL	AC005304.2	0.495663	1.39e-24	postive
NDUFA11	AC138207.2	0.609404	2.14e-39	postive
NDUFA11	A1BG-AS1	0.3128	6.21e-10	postive
NCKAP1	A1BG-AS1	-0.35712	1.08e-12	negative
NUBPL	AC009163.6	0.371114	1.17e-13	postive
NDUFA11	AC007663.3	0.389821	5.07e-15	postive
NCKAP1	AC007663.3	-0.300693	2.96e-09	negative
NDUFA11	AL606491.1	0.449058	5.85e-20	postive
NDUFS1	AL359921.2	-0.315645	4.26e-10	negative
NDUFA11	AL359921.2	0.306808	1.36e-09	postive
OXSM	AL354920.1	0.406163	2.75e-16	postive
NUBPL	AL354920.1	0.44152	2.82e-19	postive
NCKAP1	AL354920.1	-0.353269	1.96e-12	negative
NCKAP1	AL353804.1	0.384271	1.31e-14	postive
NDUFA11	AC110285.5	0.4277	4.58e-18	postive
NDUFA11	AC020910.4	0.572128	6.72e-34	postive
NCKAP1	AC020910.4	-0.37746	4.14e-14	negative
NUBPL	AC007207.2	0.526539	4.62e-28	postive
OXSM	AC090912.1	0.321654	1.89e-10	postive
NDUFA11	AC090912.1	0.369435	1.54e-13	postive
NCKAP1	AC090912.1	-0.38623	9.41e-15	negative
GYS1	AC145422.1	0.352801	2.11e-12	postive
GYS1	ZNF436-AS1	0.316458	3.82e-10	postive
NUBPL	AP000561.1	0.32576	1.08e-10	postive
GYS1	LINC02084	0.322166	1.77e-10	postive
NUBPL	SLC16A1-AS1	0.315303	4.46e-10	postive
SLC7A11	SLC16A1-AS1	0.426662	5.61e-18	postive
NDUFA11	AC125494.3	0.367984	1.95e-13	postive
NCKAP1	AC245060.6	0.301387	2.72e-09	postive
NUBPL	AL161668.4	0.330477	5.57e-11	postive
GYS1	AL035071.1	0.318638	2.85e-10	postive
NDUFS1	AL035071.1	-0.337809	1.96e-11	negative
NDUFA11	AL035071.1	0.349075	3.71e-12	postive
GYS1	AP000866.2	0.323841	1.4e-10	postive
NDUFA11	AC008738.2	0.373952	7.39e-14	postive
OXSM	CDC37L1-DT	0.343059	9.08e-12	postive
NDUFA11	CDC37L1-DT	0.453525	2.26e-20	postive
NCKAP1	CDC37L1-DT	-0.41523	5.08e-17	negative
NDUFA11	AC022146.2	0.493511	2.36e-24	postive
GYS1	AL031716.1	0.30005	3.21e-09	postive
NDUFA11	AC009812.3	-0.301602	2.64e-09	negative
NCKAP1	AC009812.3	0.317091	3.51e-10	postive
NUBPL	AP002986.1	0.304383	1.86e-09	postive
NUBPL	TPRG1-AS1	0.648686	4.9e-46	postive
GYS1	LINC00839	0.351618	2.52e-12	postive
NDUFA11	AC117386.2	0.3685	1.79e-13	postive
GYS1	AC090409.1	0.664404	5.6e-49	postive
GYS1	AP001029.1	0.364359	3.48e-13	postive
NDUFA11	AP002360.1	0.543565	3.88e-30	postive
NCKAP1	AP002360.1	-0.337695	1.99e-11	negative
NDUFA11	MINCR	0.427699	4.58e-18	postive
GYS1	AC002550.2	0.335607	2.69e-11	postive
NDUFS1	AC002550.2	-0.338428	1.79e-11	negative
NDUFA11	AC002550.2	0.330135	5.85e-11	postive
GYS1	Z98200.1	0.484931	1.87e-23	postive
SLC3A2	LINC01151	0.314749	4.8e-10	postive
NUBPL	MIR100HG	0.388157	6.76e-15	postive
GYS1	AC138207.5	0.378619	3.41e-14	postive
NCKAP1	AP001065.1	-0.347266	4.86e-12	negative
NDUFA11	AC009686.2	0.321431	1.95e-10	postive
