# Supplementary material for: A disulfidptosis-related lncRNA signature for analyzing tumor microenvironment and clinical prognosis in hepatocellular carcinoma
Source: Front Immunol. 2024 Oct 7;15:1412277. doi: 10.3389/fimmu.2024.1412277 (PMC11491388; doi:10.3389/fimmu.2024.1412277)
Supplement: Supplementary file 9 [file Table3.xlsx]

## Sheet: Sheet1
TableS3：Unicox analysis was performed to obtain prognosis-related lncRNAs with HCC patients.
gene	KM	B	SE	HR	HR.95L	HR.95H	pvalue
AC026356.2	0.010813	1.56333	0.607824	4.77469	1.45066	15.7154	0.010111
AC026412.3	0.0266036	1.81505	0.444722	6.14135	2.56872	14.6829	4.48e-05
AC125437.1	0.0352591	0.55859	0.169925	1.74821	1.253	2.43912	0.00101159
SNHG12	0.0133096	0.10975	0.053394	1.116	1.00511	1.23912	0.039834
AC008622.2	1.26e-05	0.714828	0.327538	2.04384	1.07559	3.88371	0.0290778
DDX11-AS1	0.00425382	1.49591	0.456367	4.46341	1.82476	10.9176	0.00104593
AC009283.1	6.05e-06	-0.0743646	0.024663	0.928333	0.884526	0.97431	0.00256785
AL133215.2	0.0420539	0.416467	0.165104	1.51659	1.09732	2.09607	0.0116538
AC008549.1	0.0186351	-0.02146	0.00776951	0.978769	0.963977	0.993787	0.00574344
AL603839.3	0.0475025	0.156486	0.0514222	1.16939	1.05728	1.2934	0.00234113
PRRT3-AS1	0.0282409	0.0359588	0.0156326	1.03661	1.00533	1.06887	0.0214343
AC026356.1	0.00389243	0.954618	0.241581	2.59768	1.6179	4.1708	7.76e-05
TMCC1-AS1	0.00150519	1.09854	0.214539	2.99979	1.97004	4.5678	3.05e-07
AC026401.3	0.000266138	0.0517486	0.0180698	1.05311	1.01647	1.09108	0.00418578
FOXD2-AS1	0.0036858	0.0823443	0.0287916	1.08583	1.02625	1.14887	0.00423632
AC107959.3	0.00214972	0.226715	0.0643189	1.25447	1.10589	1.42302	0.000423698
AL606489.1	0.00349757	0.145528	0.0613204	1.15665	1.02567	1.30436	0.0176325
LINC01063	0.0244627	0.197752	0.0741582	1.21866	1.0538	1.40931	0.00766168
AL442125.1	0.0310989	2.90487	0.819891	18.2629	3.66165	91.088	0.000395607
AL024498.1	0.0155215	1.03339	0.469828	2.81058	1.11912	7.05853	0.0278418
SLC25A30-AS1	0.000459924	-0.2983	0.146538	0.742079	0.556823	0.988971	0.0417856
SNHG20	0.00127815	0.28917	0.140701	1.33532	1.01349	1.75934	0.0398595
AC091057.1	0.0365991	0.482478	0.228341	1.62008	1.03556	2.53455	0.0346031
