# Supplementary material for: A disulfidptosis-related lncRNA signature for analyzing tumor microenvironment and clinical prognosis in hepatocellular carcinoma
Source: Front Immunol. 2024 Oct 7;15:1412277. doi: 10.3389/fimmu.2024.1412277 (PMC11491388; doi:10.3389/fimmu.2024.1412277)
Supplement: Supplementary file 10 [file Table4.xlsx]

## Sheet: Sheet1
TableS4：Lasso analysis was performed to obtain 5 lncRNAs signature with HCC patients from TCGA cohorts.
id	coef	HR	HR.95L	HR.95H	pvalue
AC009283.1	-0.697681	0.497738	0.33253	0.745026	0.000698353
TMCC1-AS1	1.5826	4.86758	1.29292	18.3254	0.0192948
FOXD2-AS1	0.514634	1.67303	1.16071	2.41147	0.00579967
LINC01063	0.576741	1.78023	1.08497	2.92101	0.0224449
SLC25A30-AS1	-0.890349	0.410512	0.217788	0.773783	0.00590612
