# Supplementary material for: A disulfidptosis-related lncRNA signature for analyzing tumor microenvironment and clinical prognosis in hepatocellular carcinoma
Source: Front Immunol. 2024 Oct 7;15:1412277. doi: 10.3389/fimmu.2024.1412277 (PMC11491388; doi:10.3389/fimmu.2024.1412277)
Supplement: Supplementary file 11 [file Table5.xlsx]

## Sheet: KEGG
TableS5：Top 100 pathways in KEGG analysis of differential expressed genes between high- and low-risk groups.
Term	Database	ID	Input number	Background number	P-Value	Corrected P-Value	Input
Cell cycle	KEGG PATHWAY	hsa04110	13	124	3.23174e-11	7.40069e-09	SFN|CCNB1|CCNA2|BUB1B|PLK1|CDC25A|CCNE1|TGFB2|CDC20|TTK|MCM2|CDC45|BUB1
Chemical carcinogenesis	KEGG PATHWAY	hsa05204	9	82	2.51648e-08	2.88137e-06	CYP2C9|CYP1A1|CYP1A2|ADH6|CYP3A43|CYP2E1|ADH1B|CYP3A7|CYP3A4
Retinol metabolism	KEGG PATHWAY	hsa00830	8	67	8.39095e-08	6.40509e-06	CYP2C9|AOX1|CYP1A2|ADH6|CYP1A1|ADH1B|CYP3A7|CYP3A4
Metabolic pathways	KEGG PATHWAY	hsa01100	31	1433	1.49716e-07	8.57126e-06	AOX1|SPHK1|TUSC3|GLUL|ME1|PYCR1|GCNT3|IMPDH1|PFKP|LPCAT1|IL4I1|PKM|GUCY2C|CA12|BCAT1|SCD5|AMACR|ENO2|UAP1L1|CYP3A7|CYP3A4|ASRGL1|CYP2C9|CYP1A1|CA9|ADH6|PFKFB3|G6PD|CYP1A2|CYP2E1|ADH1B
Pathways in cancer	KEGG PATHWAY	hsa05200	17	530	7.66844e-07	3.51215e-05	EGLN3|FZD1|TGFB2|LAMA3|CXCL8|BIRC5|CCNE1|SLC2A1|ITGA3|ARNT2|CSF3R|LAMC2|HLF|RXRG|FGF2|CTNNA2|MMP1
Drug metabolism - cytochrome P450	KEGG PATHWAY	hsa00982	7	72	1.96246e-06	7.49005e-05	CYP2C9|AOX1|CYP1A2|ADH6|CYP2E1|ADH1B|CYP3A4
Metabolism of xenobiotics by cytochrome P450	KEGG PATHWAY	hsa00980	7	76	2.74149e-06	8.9686e-05	CYP2C9|CYP1A1|CYP1A2|ADH6|CYP2E1|ADH1B|CYP3A4
Cellular senescence	KEGG PATHWAY	hsa04218	9	160	4.86967e-06	0.000139394	CCNB1|CCNA2|CXCL8|CDC25A|CCNE1|TGFB2|FOXM1|ITPR3|MYBL2
Oocyte meiosis	KEGG PATHWAY	hsa04114	8	128	7.95839e-06	0.000202497	CCNB1|BUB1|PLK1|SGO1|CCNE1|CDC20|ITPR3|SPDYC
Central carbon metabolism in cancer	KEGG PATHWAY	hsa05230	6	69	1.9484e-05	0.000446183	SLC16A3|G6PD|SLC2A1|PFKP|SLC1A5|PKM
Bile secretion	KEGG PATHWAY	hsa04976	6	72	2.44007e-05	0.000507979	SLC2A1|AQP9|SLCO1B3|ATP1A2|CYP3A4|CFTR
Biosynthesis of amino acids	KEGG PATHWAY	hsa01230	6	75	3.02696e-05	0.000571794	ENO2|BCAT1|PFKP|GLUL|PYCR1|PKM
PPAR signaling pathway	KEGG PATHWAY	hsa03320	6	76	3.24599e-05	0.000571794	RXRG|SCD5|ME1|FABP3|PLTP|MMP1
AMPK signaling pathway	KEGG PATHWAY	hsa04152	7	120	4.48496e-05	0.000733611	CCNA2|PFKFB3|PFKFB4|PFKP|CREB3L1|SCD5|CFTR
Insulin secretion	KEGG PATHWAY	hsa04911	6	86	6.21767e-05	0.000889905	SNAP25|SLC2A1|KCNU1|CREB3L1|ATP1A2|ITPR3
ECM-receptor interaction	KEGG PATHWAY	hsa04512	6	86	6.21767e-05	0.000889905	HMMR|LAMA3|ITGA3|COL9A2|TNC|LAMC2
Linoleic acid metabolism	KEGG PATHWAY	hsa00591	4	29	9.81319e-05	0.00132189	CYP2C9|CYP3A4|CYP1A2|CYP2E1
Amoebiasis	KEGG PATHWAY	hsa05146	6	95	0.000104591	0.00133063	CXCL1|TGFB2|LAMA3|CXCL8|CTSG|LAMC2
Steroid hormone biosynthesis	KEGG PATHWAY	hsa00140	5	60	0.000118265	0.0014254	CYP1A1|CYP3A4|CYP1A2|CYP2E1|CYP3A7
Progesterone-mediated oocyte maturation	KEGG PATHWAY	hsa04914	6	99	0.00012961	0.00148403	CCNB1|BUB1|PLK1|SPDYC|CCNA2|CDC25A
Gastric cancer	KEGG PATHWAY	hsa05226	7	149	0.000163135	0.00177895	FZD1|TGFB2|RXRG|CDH17|CCNE1|FGF2|CTNNA2
Parathyroid hormone synthesis, secretion and action	KEGG PATHWAY	hsa04928	6	106	0.000184615	0.00192167	MMP14|RXRG|PTHLH|SLC34A2|CREB3L1|ITPR3
Glycolysis / Gluconeogenesis	KEGG PATHWAY	hsa00010	5	68	0.000205038	0.00200228	ENO2|PFKP|ADH6|ADH1B|PKM
Tyrosine metabolism	KEGG PATHWAY	hsa00350	4	36	0.000210501	0.00200228	AOX1|IL4I1|ADH6|ADH1B
Renal cell carcinoma	KEGG PATHWAY	hsa05211	5	69	0.000218589	0.00200228	EGLN3|HLF|TGFB2|ARNT2|SLC2A1
Human papillomavirus infection	KEGG PATHWAY	hsa05165	10	330	0.000230866	0.00203339	FZD1|LAMA3|CCNA2|CCNE1|COL9A2|CREB3L1|ITGA3|TNC|LAMC2|PKM
Tryptophan metabolism	KEGG PATHWAY	hsa00380	4	42	0.000363114	0.00305405	AOX1|IL4I1|CYP1A2|CYP1A1
Synaptic vesicle cycle	KEGG PATHWAY	hsa04721	5	78	0.000373421	0.00305405	SLC6A13|SYT1|SLC6A2|SLC1A2|SNAP25
Nitrogen metabolism	KEGG PATHWAY	hsa00910	3	17	0.00040599	0.00320592	CA9|CA12|GLUL
Protein digestion and absorption	KEGG PATHWAY	hsa04974	5	90	0.000693881	0.00529662	SLC1A5|PRSS2|COL9A2|MEP1A|ATP1A2
Rheumatoid arthritis	KEGG PATHWAY	hsa05323	5	91	0.000727672	0.00537538	CXCL1|CXCL8|TGFB2|CXCL5|MMP1
IL-17 signaling pathway	KEGG PATHWAY	hsa04657	5	93	0.000798925	0.00554405	CXCL1|CXCL8|CXCL5|S100A9|MMP1
Small cell lung cancer	KEGG PATHWAY	hsa05222	5	93	0.000798925	0.00554405	LAMC2|RXRG|LAMA3|CCNE1|ITGA3
Proteoglycans in cancer	KEGG PATHWAY	hsa05205	7	203	0.000969489	0.0065298	FZD1|TGFB2|PLAUR|PLAU|ITPR3|FLNC|FGF2
Viral protein interaction with cytokine and cytokine receptor	KEGG PATHWAY	hsa04061	5	100	0.00108976	0.00713017	CXCL1|PF4V1|IL20RB|CXCL5|CXCL8
Glucagon signaling pathway	KEGG PATHWAY	hsa04922	5	106	0.00139592	0.0088796	ITPR3|CREB3L1|PFKP|SLC2A1|PKM
Human T-cell leukemia virus 1 infection	KEGG PATHWAY	hsa05166	7	219	0.00147937	0.0091561	TGFB2|CCNA2|BUB1B|CCNE1|SLC2A1|CDC20|CREB3L1
PI3K-Akt signaling pathway	KEGG PATHWAY	hsa04151	9	354	0.001559	0.00922327	LAMA3|CSF3R|CCNE1|COL9A2|CREB3L1|ITGA3|TNC|LAMC2|FGF2
HIF-1 signaling pathway	KEGG PATHWAY	hsa04066	5	109	0.00157077	0.00922327	EGLN3|ENO2|PFKFB3|SLC2A1|PFKP
Hepatitis B	KEGG PATHWAY	hsa05161	6	163	0.00161422	0.00924142	TGFB2|CCNA2|CXCL8|BIRC5|CCNE1|CREB3L1
TNF signaling pathway	KEGG PATHWAY	hsa04668	5	112	0.00176121	0.00983703	CXCL1|MMP14|LIF|CREB3L1|CXCL5
Cytokine-cytokine receptor interaction	KEGG PATHWAY	hsa04060	8	294	0.00186635	0.010176	CXCL1|TGFB2|IL20RB|CXCL5|PF4V1|CXCL8|LIF|CSF3R
Carbon metabolism	KEGG PATHWAY	hsa01200	5	117	0.00211545	0.011266	ENO2|G6PD|ME1|PFKP|PKM
Fructose and mannose metabolism	KEGG PATHWAY	hsa00051	3	33	0.00233182	0.0121361	PFKFB3|PFKFB4|PFKP
p53 signaling pathway	KEGG PATHWAY	hsa04115	4	72	0.00240403	0.0122339	SFN|CCNB1|GTSE1|CCNE1
Gastric acid secretion	KEGG PATHWAY	hsa04971	4	75	0.0027676	0.0137778	ITPR3|SSTR2|CFTR|ATP1A2
Alanine, aspartate and glutamate metabolism	KEGG PATHWAY	hsa00250	3	36	0.00293676	0.0143089	IL4I1|ASRGL1|GLUL
Salmonella infection	KEGG PATHWAY	hsa05132	4	83	0.0039174	0.0186893	CXCL1|CXCL8|PFN2|FLNC
Bladder cancer	KEGG PATHWAY	hsa05219	3	41	0.00414278	0.0188756	CXCL8|UPK3A|MMP1
Estrogen signaling pathway	KEGG PATHWAY	hsa04915	5	138	0.00418634	0.0188756	KRT17|ITPR3|KRT20|CREB3L1|TFF1
Focal adhesion	KEGG PATHWAY	hsa04510	6	199	0.00420374	0.0188756	LAMA3|ITGA3|COL9A2|TNC|LAMC2|FLNC
Valine, leucine and isoleucine degradation	KEGG PATHWAY	hsa00280	3	48	0.00627363	0.0276281	AOX1|IL4I1|BCAT1
Hippo signaling pathway	KEGG PATHWAY	hsa04390	5	154	0.00652246	0.028182	NKD1|FZD1|BIRC5|TGFB2|CTNNA2
Pancreatic secretion	KEGG PATHWAY	hsa04972	4	98	0.00686801	0.0291254	ITPR3|PRSS2|CFTR|ATP1A2
cGMP-PKG signaling pathway	KEGG PATHWAY	hsa04022	5	167	0.00899655	0.0374584	ITPR3|CREB3L1|KCNU1|ATP1A2|RGS2
Glutamatergic synapse	KEGG PATHWAY	hsa04724	4	114	0.0113288	0.0463265	ITPR3|GLUL|SLC38A1|SLC1A2
Thyroid hormone signaling pathway	KEGG PATHWAY	hsa04919	4	119	0.0130298	0.0523479	RXRG|ATP1A2|SLC2A1|PFKP
Neuroactive ligand-receptor interaction	KEGG PATHWAY	hsa04080	7	338	0.0142609	0.0563059	P2RY6|NTS|GLRB|CTSG|SSTR2|HTR2B|PRSS2
Viral carcinogenesis	KEGG PATHWAY	hsa05203	5	201	0.0183593	0.0712591	CCNE1|CREB3L1|CCNA2|CDC20|PKM
Thyroid hormone synthesis	KEGG PATHWAY	hsa04918	3	74	0.0191796	0.0732022	ITPR3|CREB3L1|ATP1A2
Apoptosis	KEGG PATHWAY	hsa04210	4	136	0.0199948	0.0750626	ITPR3|BIRC5|TUBA3C|CTSV
Signaling pathways regulating pluripotency of stem cells	KEGG PATHWAY	hsa04550	4	140	0.0219098	0.0809247	FZD1|LIF|FGF2|TBX3
Drug metabolism - other enzymes	KEGG PATHWAY	hsa00983	3	79	0.0226118	0.0821921	CYP3A4|IMPDH1|CYP2E1
Pentose phosphate pathway	KEGG PATHWAY	hsa00030	2	30	0.0230125	0.0823417	G6PD|PFKP
MicroRNAs in cancer	KEGG PATHWAY	hsa05206	6	299	0.0256959	0.0905288	TGFB2|CDC25A|CCNE1|KIF23|PLAU|TNC
Gap junction	KEGG PATHWAY	hsa04540	3	88	0.0295751	0.102413	ITPR3|TUBA3C|HTR2B
Cushing syndrome	KEGG PATHWAY	hsa04934	4	155	0.0300655	0.102413	ITPR3|CREB3L1|CCNE1|FZD1
GABAergic synapse	KEGG PATHWAY	hsa04727	3	89	0.0304109	0.102413	SLC6A13|GLUL|SLC38A1
Wnt signaling pathway	KEGG PATHWAY	hsa04310	4	160	0.0331321	0.108776	NKD1|FZD1|LGR5|NOTUM
Aldosterone-regulated sodium reabsorption	KEGG PATHWAY	hsa04960	2	37	0.0332502	0.108776	SFN|ATP1A2
Jak-STAT signaling pathway	KEGG PATHWAY	hsa04630	4	162	0.0344081	0.110978	AOX1|LIF|IL20RB|CSF3R
Pyruvate metabolism	KEGG PATHWAY	hsa00620	2	39	0.0364466	0.11592	ME1|PKM
Prostate cancer	KEGG PATHWAY	hsa05215	3	97	0.03754	0.117763	CREB3L1|CCNE1|PLAU
Aldosterone synthesis and secretion	KEGG PATHWAY	hsa04925	3	98	0.0384861	0.119099	ITPR3|CREB3L1|ATP1A2
Tight junction	KEGG PATHWAY	hsa04530	4	170	0.0397946	0.121506	MYH3|CLDN2|TUBA3C|CFTR
Caffeine metabolism	KEGG PATHWAY	hsa00232	1	5	0.0432161	0.128526	CYP1A2
Phenylalanine, tyrosine and tryptophan biosynthesis	KEGG PATHWAY	hsa00400	1	5	0.0432161	0.128526	IL4I1
Fatty acid degradation	KEGG PATHWAY	hsa00071	2	44	0.0449235	0.131891	ADH6|ADH1B
Vitamin B6 metabolism	KEGG PATHWAY	hsa00750	1	6	0.0502357	0.144051	AOX1
Sphingolipid metabolism	KEGG PATHWAY	hsa00600	2	47	0.0503235	0.144051	SPHK1|SGPP2
Kaposi sarcoma-associated herpesvirus infection	KEGG PATHWAY	hsa05167	4	186	0.0519267	0.145015	CXCL1|ITPR3|FGF2|CXCL8
Transcriptional misregulation in cancer	KEGG PATHWAY	hsa05202	4	186	0.0519267	0.145015	CXCL8|RXRG|ARNT2|PLAU
Malaria	KEGG PATHWAY	hsa05144	2	49	0.0540464	0.145761	CXCL8|TGFB2
Cysteine and methionine metabolism	KEGG PATHWAY	hsa00270	2	49	0.0540464	0.145761	IL4I1|BCAT1
Toxoplasmosis	KEGG PATHWAY	hsa05145	3	113	0.0541033	0.145761	LAMC2|TGFB2|LAMA3
Chemokine signaling pathway	KEGG PATHWAY	hsa04062	4	190	0.0552416	0.147097	CXCL1|PF4V1|CXCL5|CXCL8
Serotonergic synapse	KEGG PATHWAY	hsa04726	3	115	0.0563829	0.14841	CYP2C9|ITPR3|HTR2B
Mineral absorption	KEGG PATHWAY	hsa04978	2	53	0.061771	0.160745	SLC34A2|ATP1A2
Legionellosis	KEGG PATHWAY	hsa05134	2	55	0.0657658	0.169218	CXCL1|CXCL8
Purine metabolism	KEGG PATHWAY	hsa00230	3	130	0.0748818	0.190533	GUCY2C|IMPDH1|PKM
cAMP signaling pathway	KEGG PATHWAY	hsa04024	4	214	0.0774475	0.192978	CREB3L1|CFTR|SSTR2|ATP1A2
FoxO signaling pathway	KEGG PATHWAY	hsa04068	3	132	0.0775284	0.192978	PLK1|CCNB1|TGFB2
Arachidonic acid metabolism	KEGG PATHWAY	hsa00590	2	63	0.0825504	0.203269	CYP2C9|CYP2E1
Cortisol synthesis and secretion	KEGG PATHWAY	hsa04927	2	65	0.0869321	0.211781	ITPR3|CREB3L1
Shigellosis	KEGG PATHWAY	hsa05131	2	68	0.0936315	0.22335	CXCL8|PFN2
Staphylococcus aureus infection	KEGG PATHWAY	hsa05150	2	68	0.0936315	0.22335	DSG1|FCGR2B
Adipocytokine signaling pathway	KEGG PATHWAY	hsa04920	2	69	0.095897	0.226396	RXRG|SLC2A1
Epithelial cell signaling in Helicobacter pylori infection	KEGG PATHWAY	hsa05120	2	70	0.0981781	0.229416	CXCL1|CXCL8
Glycosaminoglycan biosynthesis - keratan sulfate	KEGG PATHWAY	hsa00533	1	14	0.104575	0.241896	B3GNT7
