# Supplementary material for: A disulfidptosis-related lncRNA signature for analyzing tumor microenvironment and clinical prognosis in hepatocellular carcinoma
Source: Front Immunol. 2024 Oct 7;15:1412277. doi: 10.3389/fimmu.2024.1412277 (PMC11491388; doi:10.3389/fimmu.2024.1412277)
Supplement: Supplementary file 12 [file Table6.xlsx]

## Sheet: GO
TableS6：The top 100 pathways in GO analysis of differential expressed genes between high- and low-risk groups.
Term	Database	ID	Input number	Background number	P-Value	Corrected P-Value	Input
protein binding	Gene Ontology	GO:0005515	188	11779	4.7748e-34	9.75014e-31	SLC6A2|LIF|BUB1B|PLK1|FAM3B|RIBC2|PKP3|MFAP2|APLP1|PYCR1|DEPDC1B|KIF2C|TPX2|TMEM100|DLGAP5|DEFB132|CIP2A|SLC38A1|AURKB|LARP6|IGSF1|KRT20|CENPA|AQP9|CSF3R|KIRREL2|CYP3A4|PRAP1|CTSV|CXCL1|SNAP25|CXCL5|ODAM|SGO2|SGO1|GTSE1|SLC2A1|SFN|ADGRG3|HGFAC|NCAPH|NCAPG|REG3A|CFTR|MMP14|SYT3|ITGA3|GLUL|KIF23|PAGE4|PNMA5|SERPINE2|ZG16B|ADGRD1|SYT1|CTSG|CCNE1|TTK|C6orf141|HTR2B|RIPPLY1|CLDN2|TMEM45A|TM4SF20|PKM|H…
cytosol	Gene Ontology	GO:0005829	91	5095	4.58014e-16	4.67632e-13	SLC6A2|LIF|HSPA7|BUB1B|PLK1|PTHLH|KIF2C|SKA1|TPX2|DLGAP5|ASRGL1|CIP2A|AURKB|PLBD1|KRT20|CENPA|AMACR|DEPDC1B|SNAP25|ODAM|SGO2|SGO1|GTSE1|KIF23|SFN|HGFAC|NCAPH|NCAPG|CFTR|MMP14|GLUL|SLC2A1|EPHB6|SERPINE2|CCNE1|PKM|HMMR|SULT1C2|GUCY2C|BUB1|CDC25A|KIF3C|EGLN3|SULT4A1|UBE2C|G6PD|CDC20|KRT17|HLF|FLNC|NEB|KIF15|ME1|FABP3|MYH3|KRT80|CDT1|S100A9|DSG1|S100A3|ENO2|UCHL1|CYP1A1|ADH6|SSTR2|SPP1|CKAP2L|AOX1|SP…
extracellular space	Gene Ontology	GO:0005615	45	1572	1.61542e-14	1.09956e-11	MMP14|TGFB2|MMP10|TNC|MMP12|PF4V1|CHGA|VCAN|SPARCL1|TFF2|LIF|PRSS2|FABP3|SERPINE2|ZG16B|GLDN|CBLN4|PTHLH|SULF1|S100A9|CTSV|CRISP3|DEFB132|REG3A|CFHR3|PLBD1|TFF1|COL9A2|PLAU|CHADL|ENO2|TNFRSF11B|LAMC2|WFDC2|FGF2|CTSG|CXCL1|CXCL5|ODAM|CXCL8|AGR2|SFN|PLTP|HGFAC|MEP1A
cell division	Gene Ontology	GO:0051301	22	346	6.71386e-14	3.42742e-11	BUB1B|BIRC5|KIF2C|SKA1|TPX2|CCNA2|CCNE1|CDT1|CDCA2|CDCA8|BUB1|CDC25A|KIF18B|DEPDC1B|CCNB1|SGO2|UBE2C|PIMREG|CDC20|NCAPH|NCAPG|SGO1
extracellular region	Gene Ontology	GO:0005576	47	1843	2.33205e-13	9.52411e-11	TGFB2|MMP10|TNC|MMP12|PLAUR|FAM3B|VCAN|TFF1|PDGFRL|LIF|PRSS2|MFAP2|SERPINE2|CBLN4|IMPDH1|S100A9|CTSV|CRISP3|CHGA|IL4I1|PKM|REG3A|LAMA3|EPHB6|IGSF1|COL9A2|MUC6|PLAU|SPARCL1|TNFRSF11B|LAMC2|NOTUM|PRAP1|CSF3R|FGF2|CTSG|CXCL1|CXCL5|ODAM|CXCL8|NTS|SHBG|PLTP|HGFAC|PTHLH|MMP1|NXPH4
plasma membrane	Gene Ontology	GO:0005886	79	4619	7.79821e-13	2.65399e-10	MMP14|HMMR|SPHK1|IL20RB|HSPA7|CSF3R|CDH17|TUSC3|S100A9|PLAUR|LGR5|CEP55|MUC6|SLCO1B3|PKP3|ARL14|GLUL|APLP1|SLC38A1|FZD1|ADGRD1|TMEM100|ITGA3|UPK3A|P2RY6|GLDN|RHBG|CERCAM|SULF1|SLC6A2|SLCO4C1|SLC34A2|SLC16A11|RGS2|HTR2B|SLC6A13|RAB42|CLDN2|DSG1|TM4SF20|S100A3|ADH1B|NKD1|CIP2A|GUCY2C|EPHB6|SLC44A5|SLC13A3|LPCAT1|FCGR2B|CA12|PLAU|GLRB|AMACR|ENO2|KCNU1|TNFRSF11B|KIRREL2|ITPR3|AQP9|UCHL1|CTSG|SNAP25|C…
cytoplasm	Gene Ontology	GO:0005737	77	4624	6.28586e-12	1.83368e-09	MMP14|INAVA|SPHK1|HSPA7|MMP12|BUB1B|PLK1|BIRC5|CEP55|PTHLH|CYP2E1|GLUL|PKP3|ARL14|GTSF1|CRABP2|PAGE4|DEPDC1B|CDC45|TUBA3C|CCNA2|ANKRD1|GAS2L3|SPDYC|CCNE1|IMPDH1|KIF4A|PFKP|TTK|S100A9|ARNT2|RGS2|HTR2B|DUSP4|ASRGL1|CDC25A|REG3A|NKD1|CYP2C9|CIP2A|CLIC3|LARP6|KRT20|RXRG|FCGR2B|GLRB|KIF18B|PADI1|AMACR|PADI3|MCM2|ITPR3|CYP3A4|CTSG|UCHL1|FGF2|CTNNA2|SHCBP1|EGLN3|SNAP25|CCNB1|FLNC|ECT2|ODAM|SYT1|G6PD|PKI…
nucleus	Gene Ontology	GO:0005634	82	5208	1.72891e-11	4.41304e-09	MMP14|C2CD4A|SPHK1|HSPA7|MMP12|FOXJ1|PLK1|BIRC5|RIBC2|TBX3|GLUL|PKP3|PKIB|DEPDC1|PAGE4|MYBL2|KIF2C|RIPPLY1|TUBA3C|CCNA2|ANKRD1|ECT2|SPDYC|CCNE1|CDT1|IMPDH1|PFKP|TTK|SLC6A2|PRR11|S100A9|CDCA7|RGS2|DLGAP5|SPP1|ASRGL1|UHRF1|PKM|INAVA|TRNP1|MCM10|PADI1|CLIC3|LARP6|CTSG|CDC25A|RXRG|TPX2|CENPA|KIF18B|ARNT2|CDC45|ZNF239|C15orf48|MCM2|DUSP4|DEPDC1B|TRIP13|FGF2|CTNNA2|EGLN3|CYP1A1|CCNB1|PACRG|CRABP2|FOXM1…
extracellular matrix organization	Gene Ontology	GO:0030198	16	252	1.90494e-10	4.3221e-08	MMP14|LAMA3|MMP10|TNC|MMP12|VCAN|ITGA3|COL9A2|PAPLN|MFAP2|TNFRSF11B|ADAMTS16|LAMC2|CCNA2|FGF2|MMP1
basolateral plasma membrane	Gene Ontology	GO:0016323	15	216	2.2125e-10	4.51792e-08	CA9|SLC13A3|SLC38A1|CDH17|SLC16A3|RHBG|SLCO4C1|SLC2A1|AQP9|SLCO1B3|ITGA3|SLC6A13|P2RY6|FOLR1|CTNNA2
mitotic spindle assembly checkpoint	Gene Ontology	GO:0007094	7	22	1.44505e-09	2.68253e-07	BUB1|BUB1B|PLK1|CDC20|TTK|AURKB|TRIP13
microtubule binding	Gene Ontology	GO:0008017	15	252	1.63626e-09	2.78436e-07	TPX2|CCDC170|GAS2L3|PLK1|BIRC5|GTSE1|KIF4A|KIF18B|SKA1|KIF15|S100A9|KIF23|KIF3C|KIF2C|KIF20A
spindle	Gene Ontology	GO:0005819	11	122	4.679e-09	7.34963e-07	TPX2|SHCBP1|BUB1B|PLK1|KIF23|CDC20|TTK|KIF15|AURKB|KIF2C|KIF20A
midbody	Gene Ontology	GO:0030496	12	160	6.44422e-09	9.39935e-07	CEP55|SHCBP1|ECT2|PLK1|BIRC5|ANLN|KIF23|KIF4A|SLC2A1|AURKB|CDCA8|KIF20A
mitotic cytokinesis	Gene Ontology	GO:0000281	8	52	1.3995e-08	1.90519e-06	CEP55|ECT2|PLK1|ANLN|KIF23|KIF4A|CENPA|KIF20A
collagen-containing extracellular matrix	Gene Ontology	GO:0062023	16	370	3.47745e-08	4.4381e-06	TGFB2|LAMA3|CCNA2|VCAN|CBLN4|COL9A2|SPARCL1|SULF1|CHADL|S100A9|MFAP2|TNC|LAMC2|CTSG|SERPINE2|PKM
kinetochore	Gene Ontology	GO:0000776	9	87	4.03188e-08	4.73879e-06	BUB1|BUB1B|PLK1|SGO2|SGO1|CDT1|TTK|AURKB|KIF2C
extracellular matrix	Gene Ontology	GO:0031012	13	233	4.17719e-08	4.73879e-06	MMP14|MMP10|TNFRSF11B|MMP12|VCAN|COL9A2|CHADL|PAPLN|PRSS2|CRISP3|ADAMTS16|CCNA2|MMP1
identical protein binding	Gene Ontology	GO:0042802	32	1456	6.55068e-08	7.04026e-06	AOX1|UHRF1|PLK1|BIRC5|CEP55|GLUL|ME1|APLP1|PYCR1|PNMA5|KRT17|CERCAM|PFKP|CLDN2|REG3A|MCM10|MNS1|BCAT1|PADI3|KIRREL2|TRIP13|FGF2|CTNNA2|CXCL5|SULT4A1|C1QTNF3|G6PD|AGR2|SLC2A1|SFN|SYT1|PKM
aromatase activity	Gene Ontology	GO:0070330	6	25	9.33645e-08	9.53252e-06	CYP2C9|CYP1A1|CYP1A2|CYP3A43|CYP2E1|CYP3A4
drug metabolic process	Gene Ontology	GO:0017144	6	26	1.14204e-07	1.09647e-05	CYP2C9|AOX1|CYP1A2|CYP1A1|CYP2E1|CYP3A4
neurotransmitter uptake	Gene Ontology	GO:0001504	5	12	1.18131e-07	1.09647e-05	SNAP25|GLUL|SLC38A1|ATP1A2|SLC6A2
integral component of plasma membrane	Gene Ontology	GO:0005887	30	1380	2.17743e-07	1.93318e-05	MMP14|LGR5|TUSC3|PLAUR|TPBG|SLCO1B3|EPHB6|RHBG|SLCO4C1|SLC34A2|SLC16A11|HTR2B|SLC6A13|SLC38A1|FCGR2B|GLRB|ADGRD1|CSF3R|ITPR3|AQP9|P2RY6|SLC16A3|SLC2A1|MEP1A|SLC6A2|SSTR2|ADGRG3|SLC1A5|CFTR|SLC1A2
nucleoplasm	Gene Ontology	GO:0005654	55	3630	2.97921e-07	2.53482e-05	CDH17|PLK1|BIRC5|PKP3|KIF23|RXRG|MYBL2|CDC45|TPX2|CCNA2|ANKRD1|ECT2|CCNE1|CDT1|PTHLH|KIF4A|CDCA2|S100A9|CDCA7|AURKB|HTR2B|DUSP4|CDCA8|MCM10|BUB1|CDC25A|ANLN|CENPA|KIF18B|PADI1|PFKFB3|MCM2|ITPR3|DEPDC1B|UHRF1|ARNT2|EGLN3|CYP1A1|CCNB1|CRABP2|FOXM1|ODAM|SGO2|SGO1|GTSE1|PIMREG|CDC20|SPP1|ADH1B|NEIL3|NCAPH|CTAG2|HLF|UBE2C|KIF20A
response to drug	Gene Ontology	GO:0042493	13	280	3.14781e-07	2.57113e-05	FZD1|CCNB1|GUCY2C|SLC6A2|CYP1A1|CSAG3|ITGA3|TGFB2|CA9|FABP3|TNFRSF11B|HTR2B|SLC1A2
monoterpenoid metabolic process	Gene Ontology	GO:0016098	4	6	5.75248e-07	4.51791e-05	CYP2C9|CYP3A4|CYP1A2|CYP2E1
monooxygenase activity	Gene Ontology	GO:0004497	6	36	6.21634e-07	4.7014e-05	CYP2C9|CYP1A1|CYP1A2|CYP3A43|CYP2E1|CYP3A4
membrane	Gene Ontology	GO:0016020	37	2075	9.37017e-07	6.83353e-05	SLC6A2|SPHK1|GTSE1|CEP55|VCAN|IGSF1|KIF15|KIF2C|GCNT3|KIF4A|PFKP|TTK|CREB3L1|LPCAT1|SGPP2|HMMR|BUB1|SLC44A5|ENO2|TNC|LAMC2|ITPR3|SNAP25|CCNB1|C1QTNF3|SLC16A3|G6PD|SLC2A1|FOLR1|MELK|PRR11|ATP1A2|NCAPH|NCAPG|SLC1A5|CFTR|SLC1A2
extracellular exosome	Gene Ontology	GO:0070062	37	2085	1.04733e-06	7.37466e-05	AOX1|HSPA7|FAM3B|ITGA3|NEB|GLUL|FABP3|ZG16B|MYH3|GCNT3|UPK3A|PFKP|SLCO4C1|S100A9|CRABP2|SLC6A13|SFN|FCGBP|PKM|CFHR3|LAMA3|SLC38A1|CLIC3|SLC13A3|PLAU|CTSG|ENO2|WFDC2|ADH6|C1QTNF3|G6PD|SLC2A1|MEP1A|SHBG|PFN2|SLC1A5|FOLR1
extracellular matrix disassembly	Gene Ontology	GO:0022617	7	66	1.14521e-06	7.7951e-05	MMP14|MMP10|MMP12|CTSG|PRSS2|CTSV|MMP1
mitotic cell cycle	Gene Ontology	GO:0000278	9	134	1.2276e-06	8.02112e-05	TUBA3C|BUB1B|PLK1|CDT1|TPX2|KIF18B|SKA1|KIF15|MYBL2
microtubule motor activity	Gene Ontology	GO:0003777	7	67	1.25698e-06	8.02112e-05	KIF23|KIF18B|KIF15|KIF4A|KIF3C|KIF2C|KIF20A
estrogen 16-alpha-hydroxylase activity	Gene Ontology	GO:0101020	4	8	1.34031e-06	8.29369e-05	CYP3A43|CYP1A1|CYP3A4|CYP1A2
steroid metabolic process	Gene Ontology	GO:0008202	6	43	1.58727e-06	9.53296e-05	CYP2C9|CYP1A1|SULT4A1|CYP3A43|CYP2E1|CYP3A4
calcium ion binding	Gene Ontology	GO:0005509	19	693	1.65775e-06	9.6718e-05	NKD1|CDH17|FKBP10|MMP12|SYT1|SYT3|VCAN|SPARCL1|SULF1|PADI1|MELK|PADI3|PRSS2|S100A9|SLC25A24|LPCAT1|ITPR3|DSG1|S100A3
ATPase activity	Gene Ontology	GO:0016887	11	229	1.87645e-06	0.000106436	MYH3|KIF3C|HSPA7|KIF23|KIF18B|KIF15|PFN2|ATP1A2|CFTR|KIF2C|KIF20A
ATP binding	Gene Ontology	GO:0005524	29	1463	2.1353e-06	0.000117845	SPHK1|HSPA7|BUB1B|PLK1|KIF15|GLUL|BUB1|KIF2C|MYH3|KIF4A|PFKP|TTK|AURKB|PKM|GUCY2C|EPHB6|KIF18B|PFKFB3|MCM2|TRIP13|KIF3C|UBE2C|PFKFB4|KIF23|KRT17|MELK|ATP1A2|CFTR|KIF20A
neutrophil chemotaxis	Gene Ontology	GO:0030593	7	77	2.9721e-06	0.00015613	CXCL1|TGFB2|CXCL5|PF4V1|CXCL8|S100A9|CSF3R
long-chain fatty acid biosynthetic process	Gene Ontology	GO:0042759	5	26	2.98192e-06	0.00015613	CYP2C9|CYP1A1|CYP3A4|CYP1A2|CYP2E1
kinesin complex	Gene Ontology	GO:0005871	6	49	3.17142e-06	0.000161901	KIF23|KIF18B|KIF15|KIF3C|KIF2C|KIF20A
integral component of membrane	Gene Ontology	GO:0016021	52	3643	3.77745e-06	0.000188136	SLC6A2|IL20RB|CDH17|PLAUR|IGSF1|IGSF3|TMEM156|UST|ABHD1|APLP1|TMEM158|FZD1|TMEM100|SGPP2|GCNT3|UPK3A|MSC|GLDN|SCD5|SLC34A2|SLC16A11|LPCAT1|CLDN2|DSG1|TMEM45A|TM4SF20|CIP2A|GUCY2C|SLC38A1|SLC44A5|SLC13A3|FCGR2B|CA12|AQP9|KCNU1|LAMP5|B3GNT7|SLC25A24|KIRREL2|CYP3A4|ADGRD1|CA9|SLC16A3|SYT3|SLC2A1|HAVCR1|CREB3L1|ADGRG3|SLC1A5|CFTR|HEPACAM|TMEM151A
positive regulation of cell growth	Gene Ontology	GO:0030307	7	81	4.06293e-06	0.000192942	MMP14|KRT17|SPHK1|TGFB2|SFN|PRSS2|S100A9
microtubule-based movement	Gene Ontology	GO:0007018	7	81	4.06293e-06	0.000192942	KIF23|KIF18B|KIF15|KIF4A|KIF3C|KIF2C|KIF20A
chromosome, centromeric region	Gene Ontology	GO:0000775	6	52	4.34707e-06	0.000201744	SGO2|BIRC5|CENPA|CDCA8|SGO1|KIF2C
response to hypoxia	Gene Ontology	GO:0001666	9	160	4.86967e-06	0.000220975	EGLN3|MMP14|TGFB2|CYP1A1|SLC2A1|PLAU|HLF|ARNT2|PKM
transport across blood-brain barrier	Gene Ontology	GO:0150104	7	84	5.08405e-06	0.000225688	SLC38A1|SLC13A3|SLC2A1|ATP1A2|SLC6A13|SLC1A5|SLC1A2
regulation of cyclin-dependent protein serine/threonine kinase activity	Gene Ontology	GO:0000079	6	55	5.85459e-06	0.00025001	CCNB1|CCNA2|CDC25A|CCNE1|SFN|MCM2
condensed chromosome kinetochore	Gene Ontology	GO:0000777	7	86	5.87683e-06	0.00025001	BUB1|BUB1B|SGO2|BIRC5|CDT1|SGO1|KIF2C
iron ion binding	Gene Ontology	GO:0005506	8	127	7.53767e-06	0.000313107	CYP2C9|AOX1|CYP1A2|CYP1A1|CYP2E1|SCD5|CYP3A43|CYP3A4
positive regulation of cell population proliferation	Gene Ontology	GO:0008284	15	501	7.66668e-06	0.000313107	TGFB2|CXCL5|BIRC5|LIF|CDC20|TTK|TBX3|FOXM1|TNC|HTR2B|LAMC2|PTHLH|FGF2|ARNT2|REG3A
oxidative demethylation	Gene Ontology	GO:0070989	4	15	1.00782e-05	0.000388294	CYP2C9|CYP3A43|CYP3A4|CYP1A2
CXCR chemokine receptor binding	Gene Ontology	GO:0045236	4	15	1.00782e-05	0.000388294	CXCL1|PF4V1|CXCL5|CXCL8
condensed nuclear chromosome, centromeric region	Gene Ontology	GO:0000780	4	15	1.00782e-05	0.000388294	SGO2|SGO1|AURKB|CENPA
mitotic sister chromatid segregation	Gene Ontology	GO:0000070	5	35	1.09411e-05	0.000410459	PLK1|SGO2|SGO1|CDCA8|KIF18B
antimicrobial humoral immune response mediated by antimicrobial peptide	Gene Ontology	GO:0061844	6	62	1.10555e-05	0.000410459	CXCL1|CXCL5|PF4V1|CXCL8|S100A9|REG3A
antigen processing and presentation of exogenous peptide antigen via MHC class II	Gene Ontology	GO:0019886	7	98	1.31012e-05	0.000477727	CTSV|FCGR2B|KIF23|KIF15|KIF4A|KIF3C|KIF2C
cell surface	Gene Ontology	GO:0009986	16	598	1.4816e-05	0.000521892	HMMR|FZD1|SLC6A2|CDH17|GLDN|PLAUR|CTSG|ITGA3|PLAU|FOLR1|TPBG|IGSF3|SULF1|HAVCR1|CFTR|SLC1A2
G1/S transition of mitotic cell cycle	Gene Ontology	GO:0000082	7	100	1.48236e-05	0.000521892	MCM10|CDC25A|CCNE1|CDT1|BCAT1|MCM2|CDC45
cell population proliferation	Gene Ontology	GO:0008283	8	142	1.62758e-05	0.000563309	CYP1A1|MCM10|BUB1|CDC25A|MELK|GLUL|AURKB|UCHL1
metalloendopeptidase activity	Gene Ontology	GO:0004222	7	106	2.11492e-05	0.000691081	MMP14|PAPLN|MMP12|ADAMTS16|MMP10|MEP1A|MMP1
meiotic sister chromatid cohesion, centromeric	Gene Ontology	GO:0051754	3	5	2.12887e-05	0.000691081	SGO2|BUB1|BUB1B
estrogen 2-hydroxylase activity	Gene Ontology	GO:0101021	3	5	2.12887e-05	0.000691081	CYP1A1|CYP3A4|CYP1A2
neutrophil degranulation	Gene Ontology	GO:0043312	14	482	2.13213e-05	0.000691081	CXCL1|SNAP25|PLAUR|IMPDH1|PLAU|CTSG|SLCO4C1|PRSS2|ADGRG3|CRISP3|LPCAT1|S100A9|DSG1|PKM
chromosome segregation	Gene Ontology	GO:0007059	6	72	2.44007e-05	0.000764313	SKA1|BIRC5|CDT1|TTK|CDCA2|SGO1
collagen catabolic process	Gene Ontology	GO:0030574	5	42	2.44583e-05	0.000764313	MMP14|PRSS2|MMP10|MMP12|MMP1
cellular protein metabolic process	Gene Ontology	GO:0044267	9	198	2.47036e-05	0.000764313	NOTUM|ODAM|VCAN|SPARCL1|CTSG|SLC34A2|TNC|CCNA2|MMP1
estrogen metabolic process	Gene Ontology	GO:0008210	4	20	2.68417e-05	0.000806041	CYP2C9|CYP1A1|CYP3A4|CYP1A2
epoxygenase P450 pathway	Gene Ontology	GO:0019373	4	20	2.68417e-05	0.000806041	CYP2C9|CYP1A1|CYP1A2|CYP2E1
signal transduction	Gene Ontology	GO:0007165	21	1013	3.04091e-05	0.000888395	CXCL1|SLC6A2|GUCY2C|CXCL5|CLIC3|CRABP2|PLAUR|GLRB|FCGR2B|TFF1|PLAU|SPARCL1|SFN|FAM3B|TNFRSF11B|HLF|CCNA2|NTS|FGF2|CSF3R|CXCL8
proteolysis	Gene Ontology	GO:0006508	13	434	3.08537e-05	0.000888395	MMP14|MMP10|MMP12|PLAU|CTSG|PRSS2|HGFAC|ADAMTS16|PAPLN|ASRGL1|WFDC2|MEP1A|MMP1
drug catabolic process	Gene Ontology	GO:0042737	3	6	3.17595e-05	0.000888395	CYP2C9|CYP3A4|CYP1A2
heterocycle metabolic process	Gene Ontology	GO:0046483	3	6	3.17595e-05	0.000888395	CYP3A4|CYP1A2|CYP2E1
chromosome passenger complex	Gene Ontology	GO:0032133	3	6	3.17595e-05	0.000888395	BIRC5|CDCA8|AURKB
spindle microtubule	Gene Ontology	GO:0005876	5	45	3.31818e-05	0.000915237	PLK1|SKA1|BIRC5|AURKB|KIF4A
microtubule cytoskeleton	Gene Ontology	GO:0015630	8	158	3.37261e-05	0.000915237	HMMR|TPX2|GAS2L3|PLK1|GTSE1|SKA1|MCM2|KIF2C
endoplasmic reticulum membrane	Gene Ontology	GO:0005789	20	942	3.40637e-05	0.000915237	CYP2C9|CYP1A1|CYP1A2|GUCY2C|SGPP2|UPK3A|TUSC3|PLAUR|FOLR1|CYP2E1|TM4SF20|CREB3L1|SLC16A11|CYP3A43|LPCAT1|ITPR3|CYP3A4|SCD5|UCHL1|CFTR
retinol metabolic process	Gene Ontology	GO:0042572	5	47	4.02181e-05	0.00106656	CYP1A1|CYP3A4|ADH6|CYP1A2|ADH1B
chemotaxis	Gene Ontology	GO:0006935	7	119	4.2642e-05	0.00111213	CXCL1|CCNA2|PLAUR|PLAU|CXCL8|CXCL5|FGF2
leukocyte chemotaxis	Gene Ontology	GO:0030595	4	23	4.35703e-05	0.00111213	CXCL1|PF4V1|CXCL5|CXCL8
exogenous drug catabolic process	Gene Ontology	GO:0042738	4	23	4.35703e-05	0.00111213	CYP2C9|CYP3A4|CYP1A2|CYP2E1
lipid hydroxylation	Gene Ontology	GO:0002933	3	7	4.51241e-05	0.00113757	CYP1A1|CYP3A4|CYP2E1
spindle pole	Gene Ontology	GO:0000922	7	121	4.715e-05	0.00116	CCNB1|PLK1|SGO1|TPX2|CDC20|DEPDC1B|CKAP2L
regulation of cell cycle	Gene Ontology	GO:0051726	7	121	4.715e-05	0.00116	TRNP1|CCNB1|PLK1|CDC25A|PRR11|FOXM1|MYBL2
anaphase-promoting complex-dependent catabolic process	Gene Ontology	GO:0031145	6	82	4.8425e-05	0.00117719	CCNB1|BUB1B|PLK1|UBE2C|CDC20|AURKB
regulation of cell population proliferation	Gene Ontology	GO:0042127	8	169	5.31503e-05	0.00127686	EGLN3|TRNP1|TGFB2|GUCY2C|LGR5|PLAU|FOXM1|CDCA7
retinoic acid metabolic process	Gene Ontology	GO:0042573	4	25	5.82881e-05	0.0013723	CYP3A4|ADH6|CRABP2|ADH1B
neuron projection	Gene Ontology	GO:0043005	11	336	5.84672e-05	0.0013723	SNAP25|GUCY2C|EPHB6|SLC6A2|SYT1|GLRB|SSTR2|RGS2|SLC6A13|PACRG|CTSV
mitotic spindle midzone assembly	Gene Ontology	GO:0051256	3	8	6.17087e-05	0.0014001	KIF23|KIF4A|AURKB
condensed chromosome, centromeric region	Gene Ontology	GO:0000779	3	8	6.17087e-05	0.0014001	NCAPG|SGO1|AURKB
homologous chromosome segregation	Gene Ontology	GO:0045143	3	8	6.17087e-05	0.0014001	PLK1|SGO2|SGO1
antimicrobial humoral response	Gene Ontology	GO:0019730	5	54	7.42967e-05	0.00166718	S100A9|CHGA|CTSG|PRSS2|REG3A
apoptotic process	Gene Ontology	GO:0006915	14	546	7.85988e-05	0.00174455	EGLN3|TPX2|BUB1|BUB1B|KRT20|SULF1|MELK|FAM3B|S100A9|CDCA7|TNFRSF11B|APLP1|BIRC5|MCM2
cell adhesion	Gene Ontology	GO:0007155	13	478	7.98955e-05	0.00175426	CCNA2|CSF3R|CDH17|TPBG|VCAN|CERCAM|LAMC2|TNC|KIRREL2|APLP1|CLDN2|FOLR1|HEPACAM
regulation of chromosome segregation	Gene Ontology	GO:0051983	3	9	8.18314e-05	0.00177766	BUB1|AURKB|KIF2C
xenobiotic metabolic process	Gene Ontology	GO:0006805	6	91	8.35701e-05	0.00179632	CYP2C9|CYP1A1|CYP1A2|CYP2E1|CYP3A4|ARNT2
enzyme binding	Gene Ontology	GO:0019899	11	353	8.93842e-05	0.00190128	CYP1A1|CYP1A2|MCM10|PLAUR|BIRC5|CYP2E1|CDC20|PKP3|MCM2|CYP3A4|CFTR
endoplasmic reticulum lumen	Gene Ontology	GO:0005788	10	296	9.85064e-05	0.00202581	CCNA2|CERCAM|FKBP10|PLAUR|VCAN|COL9A2|PDIA2|SPARCL1|TNC|NOTUM
extracellular matrix structural constituent	Gene Ontology	GO:0005201	7	137	9.92069e-05	0.00202581	LAMA3|CCNA2|COL9A2|MUC6|MFAP2|TNC|LAMC2
oxidoreductase activity	Gene Ontology	GO:0016491	7	137	9.92069e-05	0.00202581	CYP2C9|CYP1A1|CYP1A2|CYP2E1|SCD5|CYP3A4|IL4I1
skeletal system development	Gene Ontology	GO:0001501	7	137	9.92069e-05	0.00202581	MMP14|TGFB2|VCAN|COL9A2|PTHLH|TBX3|TNFRSF11B
