# Supplementary material for: A disulfidptosis-related lncRNA signature for analyzing tumor microenvironment and clinical prognosis in hepatocellular carcinoma
Source: Front Immunol. 2024 Oct 7;15:1412277. doi: 10.3389/fimmu.2024.1412277 (PMC11491388; doi:10.3389/fimmu.2024.1412277)
Supplement: Supplementary file 13 [file Table7.xlsx]

## Sheet: KEGG
TableS7-1：The top 100 pathways in GSEA-KEGG analysis of differential expressed genes between high- and low-risk groups.
Term	SIZE	ES	NES	NOM p-val	FDR q-val
KEGG_CELL_CYCLE	124	0.74	2.26	0	0
KEGG_OOCYTE_MEIOSIS	112	0.56	2.05	0	0.006
KEGG_PROGESTERONE_MEDIATED_OOCYTE_MATURATION	85	0.58	2.04	0	0.005
KEGG_MISMATCH_REPAIR	23	0.82	2.02	0	0.007
KEGG_HOMOLOGOUS_RECOMBINATION	28	0.75	2.01	0	0.008
KEGG_BLADDER_CANCER	42	0.6	2	0	0.007
KEGG_RNA_DEGRADATION	56	0.6	1.99	0	0.007
KEGG_PURINE_METABOLISM	156	0.49	1.94	0	0.011
KEGG_CHRONIC_MYELOID_LEUKEMIA	73	0.55	1.94	0.004	0.01
KEGG_DNA_REPLICATION	36	0.8	1.92	0	0.012
KEGG_PATHOGENIC_ESCHERICHIA_COLI_INFECTION	56	0.6	1.9	0	0.012
KEGG_COLORECTAL_CANCER	62	0.55	1.88	0	0.016
KEGG_FC_GAMMA_R_MEDIATED_PHAGOCYTOSIS	96	0.56	1.85	0.002	0.02
KEGG_RENAL_CELL_CARCINOMA	70	0.55	1.84	0.002	0.02
KEGG_PYRIMIDINE_METABOLISM	97	0.5	1.84	0	0.02
KEGG_P53_SIGNALING_PATHWAY	68	0.51	1.84	0	0.019
KEGG_NEUROTROPHIN_SIGNALING_PATHWAY	126	0.5	1.83	0	0.02
KEGG_PHOSPHATIDYLINOSITOL_SIGNALING_SYSTEM	76	0.54	1.8	0.004	0.028
KEGG_PATHWAYS_IN_CANCER	325	0.46	1.79	0.002	0.028
KEGG_ERBB_SIGNALING_PATHWAY	87	0.5	1.79	0.002	0.027
KEGG_PANCREATIC_CANCER	70	0.53	1.78	0.008	0.03
KEGG_SMALL_CELL_LUNG_CANCER	84	0.51	1.78	0.012	0.029
KEGG_INOSITOL_PHOSPHATE_METABOLISM	54	0.54	1.76	0.004	0.034
KEGG_PENTOSE_PHOSPHATE_PATHWAY	27	0.58	1.75	0.008	0.037
KEGG_NOTCH_SIGNALING_PATHWAY	47	0.54	1.73	0.009	0.039
KEGG_UBIQUITIN_MEDIATED_PROTEOLYSIS	134	0.43	1.72	0	0.044
KEGG_REGULATION_OF_ACTIN_CYTOSKELETON	212	0.46	1.71	0.004	0.048
KEGG_GLIOMA	65	0.47	1.68	0	0.059
KEGG_GAP_JUNCTION	90	0.49	1.68	0.018	0.059
KEGG_INSULIN_SIGNALING_PATHWAY	136	0.43	1.67	0	0.059
KEGG_NON_SMALL_CELL_LUNG_CANCER	54	0.48	1.66	0.012	0.062
KEGG_MELANOGENESIS	101	0.46	1.66	0.013	0.06
KEGG_AXON_GUIDANCE	129	0.47	1.66	0.01	0.059
KEGG_ADHERENS_JUNCTION	73	0.47	1.65	0.019	0.061
KEGG_GLYCOSAMINOGLYCAN_BIOSYNTHESIS_KERATAN_SULFATE	15	0.63	1.65	0.015	0.062
KEGG_LONG_TERM_DEPRESSION	70	0.44	1.6	0.015	0.084
KEGG_NUCLEOTIDE_EXCISION_REPAIR	44	0.53	1.6	0.038	0.082
KEGG_MELANOMA	71	0.44	1.59	0.002	0.088
KEGG_LONG_TERM_POTENTIATION	70	0.44	1.59	0.011	0.086
KEGG_MTOR_SIGNALING_PATHWAY	52	0.46	1.57	0.01	0.092
KEGG_BASE_EXCISION_REPAIR	35	0.54	1.56	0.031	0.099
KEGG_FOCAL_ADHESION	198	0.46	1.56	0.031	0.1
KEGG_N_GLYCAN_BIOSYNTHESIS	46	0.48	1.54	0.049	0.107
KEGG_DORSO_VENTRAL_AXIS_FORMATION	24	0.54	1.53	0.053	0.111
KEGG_TGF_BETA_SIGNALING_PATHWAY	85	0.44	1.52	0.04	0.117
KEGG_ENDOMETRIAL_CANCER	52	0.44	1.48	0.05	0.148
KEGG_GNRH_SIGNALING_PATHWAY	101	0.4	1.47	0.041	0.155
KEGG_TIGHT_JUNCTION	130	0.38	1.46	0.034	0.155
KEGG_SPLICEOSOME	127	0.49	1.46	0.104	0.155
KEGG_PROSTATE_CANCER	89	0.39	1.44	0.05	0.167
KEGG_FATTY_ACID_METABOLISM	42	-0.87	-2.12	0	0
KEGG_DRUG_METABOLISM_CYTOCHROME_P450	71	-0.7	-2.08	0	0.001
KEGG_LINOLEIC_ACID_METABOLISM	29	-0.67	-2.06	0	0.003
KEGG_PEROXISOME	78	-0.71	-2.01	0	0.005
KEGG_COMPLEMENT_AND_COAGULATION_CASCADES	69	-0.74	-2.01	0	0.004
KEGG_RETINOL_METABOLISM	64	-0.67	-2.01	0	0.004
KEGG_METABOLISM_OF_XENOBIOTICS_BY_CYTOCHROME_P450	69	-0.64	-1.92	0.002	0.009
KEGG_TRYPTOPHAN_METABOLISM	39	-0.69	-1.87	0	0.014
KEGG_PRIMARY_BILE_ACID_BIOSYNTHESIS	16	-0.84	-1.84	0	0.02
KEGG_GLYCINE_SERINE_AND_THREONINE_METABOLISM	31	-0.69	-1.8	0.004	0.029
KEGG_VALINE_LEUCINE_AND_ISOLEUCINE_DEGRADATION	43	-0.75	-1.79	0.01	0.028
KEGG_HISTIDINE_METABOLISM	29	-0.61	-1.78	0.008	0.029
KEGG_TYROSINE_METABOLISM	42	-0.59	-1.78	0.008	0.028
KEGG_BUTANOATE_METABOLISM	34	-0.67	-1.73	0.02	0.042
KEGG_ARGININE_AND_PROLINE_METABOLISM	54	-0.54	-1.72	0.015	0.044
KEGG_PROPANOATE_METABOLISM	32	-0.68	-1.67	0.036	0.06
KEGG_PPAR_SIGNALING_PATHWAY	69	-0.54	-1.67	0.018	0.06
KEGG_OXIDATIVE_PHOSPHORYLATION	131	-0.59	-1.63	0.069	0.077
KEGG_STEROID_HORMONE_BIOSYNTHESIS	55	-0.53	-1.61	0.037	0.082
KEGG_BETA_ALANINE_METABOLISM	22	-0.64	-1.59	0.056	0.091
KEGG_ALANINE_ASPARTATE_AND_GLUTAMATE_METABOLISM	30	-0.51	-1.58	0.041	0.09
KEGG_ADIPOCYTOKINE_SIGNALING_PATHWAY	66	-0.45	-1.58	0.021	0.089
KEGG_ARACHIDONIC_ACID_METABOLISM	58	-0.43	-1.53	0.01	0.12
KEGG_PHENYLALANINE_METABOLISM	18	-0.54	-1.43	0.095	0.205
KEGG_PORPHYRIN_AND_CHLOROPHYLL_METABOLISM	40	-0.48	-1.41	0.1	0.218
KEGG_DRUG_METABOLISM_OTHER_ENZYMES	51	-0.46	-1.41	0.106	0.209
KEGG_PARKINSONS_DISEASE	127	-0.5	-1.4	0.175	0.217
KEGG_LYSINE_DEGRADATION	44	-0.44	-1.4	0.104	0.211
KEGG_ASCORBATE_AND_ALDARATE_METABOLISM	25	-0.52	-1.36	0.16	0.245
KEGG_PYRUVATE_METABOLISM	40	-0.45	-1.33	0.151	0.268
KEGG_RENIN_ANGIOTENSIN_SYSTEM	17	-0.51	-1.31	0.163	0.291
KEGG_GLYOXYLATE_AND_DICARBOXYLATE_METABOLISM	16	-0.5	-1.29	0.203	0.304
KEGG_NITROGEN_METABOLISM	23	-0.43	-1.26	0.154	0.329
KEGG_ALZHEIMERS_DISEASE	165	-0.37	-1.23	0.252	0.367
KEGG_CITRATE_CYCLE_TCA_CYCLE	31	-0.47	-1.19	0.298	0.419
KEGG_BIOSYNTHESIS_OF_UNSATURATED_FATTY_ACIDS	22	-0.44	-1.18	0.273	0.418
KEGG_GLYCOLYSIS_GLUCONEOGENESIS	61	-0.35	-1.15	0.263	0.458
KEGG_NICOTINATE_AND_NICOTINAMIDE_METABOLISM	24	-0.39	-1.14	0.271	0.46
KEGG_AMINOACYL_TRNA_BIOSYNTHESIS	22	-0.42	-1.13	0.301	0.455
KEGG_AMYOTROPHIC_LATERAL_SCLEROSIS_ALS	53	-0.31	-1.12	0.243	0.46
KEGG_PROTEIN_EXPORT	24	-0.42	-1.12	0.337	0.454
KEGG_RIBOSOME	88	-0.56	-1.12	0.458	0.446
KEGG_PRION_DISEASES	35	-0.37	-1.11	0.325	0.447
KEGG_PANTOTHENATE_AND_COA_BIOSYNTHESIS	16	-0.38	-1.06	0.382	0.523
KEGG_GLYCEROLIPID_METABOLISM	49	-0.29	-1.05	0.373	0.528
KEGG_AUTOIMMUNE_THYROID_DISEASE	50	-0.41	-1.03	0.44	0.539
KEGG_HUNTINGTONS_DISEASE	180	-0.31	-1.02	0.41	0.55
KEGG_PROXIMAL_TUBULE_BICARBONATE_RECLAMATION	23	-0.34	-0.98	0.467	0.61
KEGG_PENTOSE_AND_GLUCURONATE_INTERCONVERSIONS	28	-0.36	-0.97	0.466	0.602
KEGG_ALLOGRAFT_REJECTION	35	-0.43	-0.97	0.51	0.592

## Sheet: GO
TableS7-2：The top 100 pathways in GSEA-GO analysis of differential expressed genes between high- and low-risk groups.
Term	SIZE	ES	NES	NOM p-val	FDR q-val	Corrected P-Value
GOBP_MICROTUBULE_CYTOSKELETON_ORGANIZATION_INVOLVED_IN_MITOSIS	163	0.69	2.2	0	0.008	0.005
GOBP_DNA_CONFORMATION_CHANGE	90	0.73	2.19	0	0.005	0.006
GOBP_REGULATION_OF_MITOTIC_NUCLEAR_DIVISION	117	0.7	2.19	0	0.003	0.006
GOBP_MITOTIC_SPINDLE_ORGANIZATION	132	0.71	2.18	0	0.004	0.008
GOBP_PROTEIN_LOCALIZATION_TO_CILIUM	68	0.68	2.18	0	0.003	0.008
GOBP_SPINDLE_ORGANIZATION	212	0.64	2.17	0	0.002	0.008
GOBP_POSITIVE_REGULATION_OF_CELL_CYCLE_PROCESS	259	0.61	2.17	0	0.002	0.008
GOBP_NEGATIVE_REGULATION_OF_NUCLEAR_DIVISION	63	0.79	2.16	0	0.002	0.01
GOBP_REGULATION_OF_NUCLEAR_DIVISION	144	0.65	2.16	0	0.002	0.011
GOCC_NUCLEAR_CHROMOSOME	217	0.68	2.16	0	0.002	0.013
GOBP_MITOTIC_NUCLEAR_DIVISION	288	0.65	2.16	0	0.002	0.013
GOBP_MITOTIC_CELL_CYCLE_PHASE_TRANSITION	465	0.58	2.15	0	0.002	0.013
GOCC_CHROMOSOME_TELOMERIC_REGION	145	0.66	2.15	0	0.002	0.017
GOCC_CHROMOSOMAL_REGION	360	0.65	2.14	0	0.002	0.017
GOBP_SISTER_CHROMATID_SEGREGATION	252	0.67	2.13	0	0.002	0.02
GOBP_CHROMOSOME_SEGREGATION	445	0.62	2.13	0	0.002	0.023
GOBP_REGULATION_OF_DNA_REPLICATION	135	0.66	2.13	0	0.002	0.023
GOBP_CELL_CYCLE_G2_M_PHASE_TRANSITION	149	0.63	2.13	0	0.002	0.023
GOBP_REGULATION_OF_CELL_CYCLE_PHASE_TRANSITION	453	0.57	2.13	0	0.002	0.023
GOBP_RIBONUCLEOSIDE_MONOPHOSPHATE_BIOSYNTHETIC_PROCESS	32	0.69	2.13	0	0.002	0.023
GOBP_REGULATION_OF_MITOTIC_CELL_CYCLE_PHASE_TRANSITION	356	0.57	2.12	0	0.002	0.024
GOCC_CONDENSED_CHROMOSOME	263	0.65	2.12	0	0.002	0.024
GOBP_NUCLEAR_CHROMOSOME_SEGREGATION	337	0.64	2.12	0	0.002	0.024
GOBP_MITOTIC_SISTER_CHROMATID_SEGREGATION	201	0.69	2.12	0	0.002	0.024
GOBP_PROTEIN_LOCALIZATION_TO_CHROMOSOME	95	0.68	2.12	0	0.002	0.024
GOBP_REGULATION_OF_CHROMOSOME_SEGREGATION	128	0.72	2.12	0	0.002	0.025
GOBP_ORGANELLE_FISSION	490	0.59	2.11	0	0.002	0.027
GOCC_REPLICATION_FORK	64	0.76	2.11	0	0.002	0.029
GOBP_POSITIVE_REGULATION_OF_MITOTIC_CELL_CYCLE_PHASE_TRANSITION	99	0.62	2.11	0	0.002	0.031
GOCC_SPINDLE_MIDZONE	36	0.78	2.11	0	0.002	0.031
GOBP_NUCLEOSIDE_MONOPHOSPHATE_BIOSYNTHETIC_PROCESS	39	0.65	2.11	0	0.002	0.032
GOCC_CHROMOSOME_CENTROMERIC_REGION	228	0.66	2.11	0	0.002	0.032
GOBP_NEGATIVE_REGULATION_OF_MITOTIC_CELL_CYCLE_PHASE_TRANSITION	193	0.59	2.1	0	0.002	0.034
GOBP_DNA_REPLICATION	278	0.64	2.09	0	0.002	0.036
GOCC_CONDENSED_NUCLEAR_CHROMOSOME	76	0.68	2.09	0	0.003	0.043
GOBP_POSITIVE_REGULATION_OF_CELL_CYCLE_PHASE_TRANSITION	121	0.6	2.09	0	0.003	0.044
GOBP_DNA_TEMPLATED_DNA_REPLICATION	161	0.7	2.08	0	0.003	0.044
GOBP_REGULATION_OF_DNA_TEMPLATED_DNA_REPLICATION	58	0.78	2.08	0	0.003	0.045
GOBP_MEIOTIC_CELL_CYCLE	275	0.59	2.08	0	0.003	0.05
GOBP_DNA_UNWINDING_INVOLVED_IN_DNA_REPLICATION	21	0.91	2.08	0	0.003	0.051
GOBP_REGULATION_OF_CENTROSOME_CYCLE	53	0.66	2.08	0	0.003	0.051
GOBP_NEGATIVE_REGULATION_OF_CELL_CYCLE_G2_M_PHASE_TRANSITION	65	0.64	2.08	0	0.003	0.051
GOBP_DOUBLE_STRAND_BREAK_REPAIR	299	0.6	2.07	0	0.003	0.051
GOBP_NEGATIVE_REGULATION_OF_MITOTIC_CELL_CYCLE	242	0.57	2.07	0	0.003	0.056
GOBP_REGULATION_OF_SISTER_CHROMATID_SEGREGATION	104	0.7	2.07	0	0.003	0.057
GOBP_CELL_CYCLE_DNA_REPLICATION	44	0.79	2.07	0.004	0.003	0.058
GOBP_NEGATIVE_REGULATION_OF_CELL_CYCLE_PROCESS	312	0.57	2.07	0	0.003	0.059
GOCC_CONDENSED_CHROMOSOME_CENTROMERIC_REGION	167	0.66	2.07	0.002	0.003	0.059
GOMF_LYSOPHOSPHOLIPID_ACYLTRANSFERASE_ACTIVITY	21	0.68	2.07	0	0.003	0.059
GOBP_MEIOTIC_CELL_CYCLE_PROCESS	208	0.61	2.06	0	0.003	0.061
GOBP_ACYLGLYCEROL_HOMEOSTASIS	42	-0.71	-2.08	0	0.038	0.061
GOBP_COMPLEMENT_ACTIVATION	58	-0.77	-2.06	0	0.032	0.083
GOBP_OXIDATIVE_DEMETHYLATION	18	-0.76	-2.05	0	0.024	0.091
GOBP_LIPID_OXIDATION	116	-0.67	-2.04	0	0.023	0.104
GOBP_XENOBIOTIC_CATABOLIC_PROCESS	26	-0.84	-2.04	0	0.019	0.107
GOMF_OXIDOREDUCTASE_ACTIVITY_ACTING_ON_PAIRED_DONORS_WITH_INCORPORATION_OR_REDUCTION_OF_MOLECULAR_OXYGEN_REDUCED_FLAVIN_OR_FLAVOPROTEIN_AS_ONE_DONOR_AND_INCORPORATION_OF_ONE_ATOM_OF_OXYGEN	39	-0.75	-2.03	0	0.017	0.116
GOMF_AROMATASE_ACTIVITY	25	-0.8	-2.01	0	0.021	0.159
GOCC_MICROBODY_LUMEN	51	-0.78	-2	0	0.025	0.197
GOBP_RETINOL_METABOLIC_PROCESS	53	-0.64	-1.98	0	0.027	0.233
GOBP_FATTY_ACID_CATABOLIC_PROCESS	105	-0.71	-1.98	0.002	0.026	0.249
GOMF_STEROID_HYDROXYLASE_ACTIVITY	24	-0.82	-1.98	0	0.025	0.253
GOBP_MONOCARBOXYLIC_ACID_CATABOLIC_PROCESS	131	-0.69	-1.97	0	0.024	0.259
GOBP_FATTY_ACID_BETA_OXIDATION	76	-0.73	-1.97	0	0.024	0.266
GOBP_ORGANIC_ACID_CATABOLIC_PROCESS	250	-0.65	-1.95	0	0.031	0.325
GOBP_XENOBIOTIC_METABOLIC_PROCESS	123	-0.59	-1.95	0	0.029	0.326
GOBP_TETRAPYRROLE_METABOLIC_PROCESS	62	-0.61	-1.94	0	0.032	0.361
GOCC_HIGH_DENSITY_LIPOPROTEIN_PARTICLE	27	-0.79	-1.94	0	0.032	0.373
GOCC_TRIGLYCERIDE_RICH_PLASMA_LIPOPROTEIN_PARTICLE	20	-0.77	-1.93	0	0.033	0.388
GOMF_NADPLUS_BINDING	18	-0.71	-1.92	0	0.036	0.418
GOMF_MONOOXYGENASE_ACTIVITY	103	-0.58	-1.92	0	0.035	0.421
GOBP_COMPLEMENT_ACTIVATION_CLASSICAL_PATHWAY	33	-0.78	-1.91	0.002	0.037	0.433
GOCC_MICROBODY	142	-0.56	-1.9	0.002	0.043	0.482
GOBP_TRIGLYCERIDE_METABOLIC_PROCESS	98	-0.53	-1.89	0	0.045	0.505
GOBP_PORPHYRIN_CONTAINING_COMPOUND_METABOLIC_PROCESS	53	-0.6	-1.89	0	0.045	0.515
GOBP_FATTY_ACID_METABOLIC_PROCESS	389	-0.51	-1.89	0.002	0.043	0.515
GOBP_TERPENOID_METABOLIC_PROCESS	99	-0.55	-1.89	0.002	0.042	0.52
GOBP_ESTROGEN_METABOLIC_PROCESS	40	-0.65	-1.88	0.004	0.042	0.527
GOBP_REGULATION_OF_LIPOPROTEIN_LIPASE_ACTIVITY	19	-0.71	-1.87	0.002	0.048	0.573
GOBP_AMINO_ACID_BETAINE_METABOLIC_PROCESS	18	-0.83	-1.87	0.006	0.047	0.576
GOBP_COMPLEMENT_ACTIVATION_ALTERNATIVE_PATHWAY	18	-0.78	-1.86	0.004	0.048	0.592
GOBP_2_OXOGLUTARATE_METABOLIC_PROCESS	17	-0.84	-1.86	0.004	0.047	0.599
GOMF_ALDEHYDE_DEHYDROGENASE_NAD_P_PLUS_ACTIVITY	17	-0.74	-1.86	0	0.047	0.607
GOBP_PRIMARY_ALCOHOL_METABOLIC_PROCESS	106	-0.54	-1.86	0	0.047	0.611
GOBP_AMINO_ACID_CATABOLIC_PROCESS	112	-0.67	-1.86	0.007	0.046	0.613
GOBP_REVERSE_CHOLESTEROL_TRANSPORT	20	-0.77	-1.86	0.002	0.047	0.626
GOMF_NAD_BINDING	55	-0.58	-1.84	0.002	0.056	0.685
GOCC_PROTEIN_LIPID_COMPLEX	39	-0.67	-1.84	0.006	0.056	0.694
GOMF_FATTY_ACID_LIGASE_ACTIVITY	22	-0.69	-1.84	0.008	0.056	0.698
GOCC_MICROBODY_MEMBRANE	64	-0.56	-1.83	0.002	0.055	0.704
GOBP_PROTEIN_CONTAINING_COMPLEX_REMODELING	33	-0.63	-1.83	0.004	0.055	0.711
GOBP_BENZENE_CONTAINING_COMPOUND_METABOLIC_PROCESS	27	-0.71	-1.83	0.004	0.057	0.729
GOBP_LIPID_MODIFICATION	197	-0.49	-1.82	0.002	0.062	0.77
GOBP_POSITIVE_REGULATION_OF_TRIGLYCERIDE_METABOLIC_PROCESS	23	-0.65	-1.81	0.01	0.064	0.79
GOBP_HUMORAL_IMMUNE_RESPONSE_MEDIATED_BY_CIRCULATING_IMMUNOGLOBULIN	46	-0.67	-1.81	0.01	0.063	0.792
GOBP_ALPHA_AMINO_ACID_CATABOLIC_PROCESS	92	-0.65	-1.81	0.011	0.064	0.805
GOBP_PYRIDINE_CONTAINING_COMPOUND_BIOSYNTHETIC_PROCESS	31	-0.65	-1.8	0	0.066	0.819
GOBP_SMALL_MOLECULE_CATABOLIC_PROCESS	389	-0.52	-1.8	0.006	0.066	0.826
GOCC_MITOCHONDRIAL_MATRIX	476	-0.54	-1.79	0.004	0.073	0.851
GOBP_CELLULAR_LIPID_CATABOLIC_PROCESS	222	-0.51	-1.78	0.006	0.081	0.874
GOBP_PYRIDINE_NUCLEOTIDE_BIOSYNTHETIC_PROCESS	28	-0.66	-1.78	0	0.081	0.88
